# Supplementary material for: Mixed-valence molybdenum oxide as a recyclable sorbent for silver removal and recovery from wastewater
Source: Nat Commun. 2023 Mar 13;14:1365. doi: 10.1038/s41467-023-37143-2 (PMC10011435; doi:10.1038/s41467-023-37143-2)
Supplement: Supplementary file 3 — Source Data [file 41467_2023_37143_MOESM3_ESM.zip]

Archive with 13 entries (11 files):
- Data of figures.xlsx
- MoOx/
- MoOx/MoOx-Ag.cif
- MoOx/MoOx-O.cif
- MoOx/MoOx-OH.cif
- MoOx/MoOx-OOH.cif
- MoOx/MoOx.cif
- MoOx-Ag/
- MoOx-Ag/MoOx-Ag-Ag.cif
- MoOx-Ag/MoOx-Ag-O.cif
- MoOx-Ag/MoOx-Ag-OH.cif
- MoOx-Ag/MoOx-Ag-OOH.cif
- MoOx-Ag/MoOx-Ag.cif
