# Supplementary material for: Mixed-valence molybdenum oxide as a recyclable sorbent for silver removal and recovery from wastewater
Source: Nat Commun. 2023 Mar 13;14:1365. doi: 10.1038/s41467-023-37143-2 (PMC10011435; doi:10.1038/s41467-023-37143-2)
Supplement: Supplementary file 3 — Source Data [file 41467_2023_37143_MOESM3_ESM.zip › Data of figures.xlsx]

## Sheet: Figure 1a 
Figure 1a
Ce (mg L-1)	qe (mg L-1)	error bar
0.065	433.53	26
0.1693	497.31	36
0.5365	1065.23	56
4.2415	1242.23	47
15.66	1490.8	46
43.73	1814.3	52.3
80.8	1966.66	69
141.15	2022	115

## Sheet: Figure 1b 
Figure 1b
	Remove Effiency(%)	error bar			Inset
Ag(I)	98.975	0.875				Removal Efficiency(%)	error bar	Removal Efficiency(%)	error bar
Ni(II)	0.23	0.03			Ag(I)/Ni(II)	99.56	0.4	0.9	0.23
Cu(II)	0.115	0.015			Ag(I)/Cu(II)	99.32	0.3	2	0.12
Cr(III)	0.04	0.01			Ag(I)/Cr(III)	99.11	0.5	0.45	0.03
Co(II)	0.135	0.015			Ag(I)/Co(II)	99.26	0.12	0.54	0.21
Cd(II)	0.06	0			Ag(I)/Cd(II)	99.4	0.5	0.21	0.1

## Sheet: Figure1d
Figure 1d
pH	Removal Efficiency (%)	error bar
1	94.6	2.4
2	95.34	2.66
3	97.1	1.46
4	98.22	0.1
5	99	0.5
6	99.63	0.07

## Sheet: Figure1e
Figure 1e
Cu(II)/Ag(I)	Removal Efficiency (%)	error bar
4 days, 4:01:00	96.775	1.325
10:01:00	92.48	3.62
01:01:00	97.475	1.275

## Sheet: Figure1f
Figure 1f
Acids	Removal efficiency (%)	error bar
Succinic	99.545	0.335
Citric	99.02	0.19
tartaric	99.12	0.23
Malic	98.65	0.96
oxalic	97.405	0.405

## Sheet: Figure 2c
Figure 2c
2 Theta (degree)	Intensity
10.0001	140
10.0206	160
10.0411	139
10.0616	143
10.0821	129
10.1026	159
10.1231	146
10.1436	154
10.1641	138
10.1846	171
10.2051	144
10.2256	145
10.2461	146
10.2666	131
10.2871	133
10.3076	130
10.3281	142
10.3486	153
10.3691	154
10.3896	151
10.4101	141
10.4306	174
10.4511	154
10.4716	156
10.4921	163
10.5126	152
10.533	169
10.5535	143
10.574	145
10.5945	154
10.6151	161
10.6355	151
10.656	143
10.6765	121
10.697	158
10.7175	157
10.738	164
10.7585	144
10.779	147
10.7995	142
10.82	127
10.8405	163
10.861	174
10.8815	133
10.902	142
10.9225	173
10.943	159
10.9635	165
10.984	148
11.0045	169
11.025	173
11.0455	169
11.066	151
11.0865	167
11.107	185
11.1275	183
11.148	163
11.1685	169
11.189	157
11.2095	148
11.23	153
11.2505	163
11.271	180
11.2915	161
11.312	197
11.3325	161
11.353	180
11.3735	160
11.394	142
11.4145	146
11.435	153
11.4555	157
11.476	180
11.4965	177
11.517	161
11.5375	147
11.558	172
11.5785	176
11.599	160
11.6195	175
11.64	156
11.6605	183
11.6809	165
11.7014	180
11.7219	177
11.7424	149
11.763	182
11.7834	161
11.8039	179
11.8244	168
11.8449	166
11.8654	159
11.8859	193
11.9064	189
11.9269	170
11.9474	170
11.9679	183
11.9884	161
12.0089	188
12.0294	180
12.0499	153
12.0704	197
12.0909	177
12.1114	152
12.1319	194
12.1524	165
12.1729	177
12.1934	175
12.2139	165
12.2344	172
12.2549	181
12.2754	165
12.2959	172
12.3164	143
12.3369	157
12.3574	152
12.3779	177
12.3984	158
12.4189	203
12.4394	172
12.4599	178
12.4804	178
12.5009	184
12.5214	157
12.5419	173
12.5624	164
12.5829	175
12.6034	171
12.6239	177
12.6444	178
12.6649	183
12.6854	166
12.7059	172
12.7264	186
12.7469	172
12.7674	185
12.7879	187
12.8084	189
12.8288	164
12.8493	166
12.8698	179
12.8903	170
12.9108	172
12.9313	174
12.9518	166
12.9723	196
12.9928	180
13.0133	159
13.0338	208
13.0543	190
13.0748	169
13.0953	170
13.1158	147
13.1363	162
13.1568	183
13.1773	178
13.1978	167
13.2183	166
13.2388	170
13.2593	186
13.2798	174
13.3003	178
13.3208	195
13.3413	184
13.3618	178
13.3823	156
13.4028	174
13.4233	161
13.4438	158
13.4643	163
13.4848	167
13.5053	169
13.5258	176
13.5463	168
13.5668	150
13.5873	166
13.6078	158
13.6283	165
13.6488	179
13.6693	156
13.6898	140
13.7103	162
13.7308	162
13.7513	150
13.7718	145
13.7923	170
13.8128	177
13.8333	151
13.8538	164
13.8743	186
13.8948	153
13.9153	157
13.9358	163
13.9563	179
13.9767	150
13.9972	182
14.0177	163
14.0382	183
14.0587	165
14.0792	156
14.0997	166
14.1202	179
14.1407	151
14.1612	156
14.1817	162
14.2022	149
14.2227	145
14.2432	157
14.2637	169
14.2842	153
14.3047	149
14.3252	162
14.3457	145
14.3662	146
14.3867	155
14.4072	149
14.4277	146
14.4482	141
14.4687	161
14.4892	129
14.5097	151
14.5302	123
14.5507	128
14.5712	158
14.5917	128
14.6122	131
14.6327	145
14.6532	124
14.6737	127
14.6942	144
14.7147	133
14.7352	120
14.7557	142
14.7762	146
14.7967	140
14.8172	141
14.8377	135
14.8582	142
14.8787	141
14.8992	116
14.9197	142
14.9402	141
14.9607	158
14.9812	121
15.0017	140
15.0222	128
15.0427	146
15.0632	140
15.0837	155
15.1042	146
15.1247	122
15.1451	132
15.1656	145
15.1861	118
15.2066	116
15.2271	119
15.2476	112
15.2681	140
15.2886	137
15.3091	119
15.3296	148
15.3501	138
15.3706	131
15.3911	126
15.4116	117
15.4321	139
15.4526	124
15.4731	134
15.4936	104
15.5141	126
15.5346	139
15.5551	122
15.5756	121
15.5961	110
15.6166	137
15.6371	124
15.6576	120
15.6781	126
15.6986	140
15.7191	123
15.7396	108
15.7601	111
15.7806	104
15.8011	120
15.8216	121
15.8421	144
15.8626	114
15.8831	122
15.9036	128
15.9241	127
15.9446	115
15.9651	108
15.9856	90
16.0061	118
16.0266	116
16.0471	114
16.0676	124
16.0881	116
16.1086	129
16.1291	127
16.1496	120
16.1701	121
16.1906	114
16.2111	111
16.2315	124
16.2521	110
16.2725	110
16.2931	106
16.3135	92
16.334	111
16.3545	95
16.375	111
16.3955	107
16.416	130
16.4365	105
16.457	123
16.4775	107
16.498	102
16.5185	118
16.539	112
16.5595	113
16.58	111
16.6005	124
16.621	109
16.6415	121
16.662	106
16.6825	104
16.703	119
16.7235	106
16.744	107
16.7645	104
16.785	98
16.8055	91
16.826	89
16.8465	83
16.867	109
16.8875	104
16.908	89
16.9285	88
16.949	115
16.9695	107
16.99	102
17.0105	104
17.031	99
17.0515	86
17.072	93
17.0925	120
17.113	95
17.1335	104
17.154	98
17.1745	103
17.195	93
17.2155	77
17.236	94
17.2565	91
17.277	110
17.2975	91
17.318	110
17.3385	85
17.359	90
17.3794	100
17.4	91
17.4204	103
17.441	98
17.4614	95
17.4819	96
17.5024	109
17.5229	103
17.5434	102
17.5639	106
17.5844	108
17.6049	100
17.6254	91
17.6459	93
17.6664	92
17.6869	89
17.7074	104
17.7279	103
17.7484	86
17.7689	113
17.7894	97
17.8099	102
17.8304	88
17.8509	86
17.8714	89
17.8919	97
17.9124	107
17.9329	88
17.9534	84
17.9739	91
17.9944	97
18.0149	72
18.0354	97
18.0559	103
18.0764	104
18.0969	86
18.1174	80
18.1379	113
18.1584	90
18.1789	89
18.1994	95
18.2199	98
18.2404	103
18.2609	98
18.2814	90
18.3019	71
18.3224	105
18.3429	100
18.3634	89
18.3839	96
18.4044	104
18.4249	88
18.4454	85
18.4659	75
18.4864	93
18.5069	86
18.5273	90
18.5479	83
18.5683	97
18.5889	90
18.6093	103
18.6298	89
18.6503	102
18.6708	81
18.6913	94
18.7118	93
18.7323	90
18.7528	99
18.7733	101
18.7938	83
18.8143	75
18.8348	91
18.8553	107
18.8758	101
18.8963	92
18.9168	86
18.9373	102
18.9578	87
18.9783	90
18.9988	83
19.0193	80
19.0398	83
19.0603	78
19.0808	102
19.1013	66
19.1218	87
19.1423	89
19.1628	83
19.1833	89
19.2038	88
19.2243	89
19.2448	88
19.2653	85
19.2858	72
19.3063	83
19.3268	92
19.3473	90
19.3678	87
19.3883	88
19.4088	81
19.4293	87
19.4498	72
19.4703	72
19.4908	102
19.5113	104
19.5318	87
19.5523	96
19.5728	78
19.5933	87
19.6138	76
19.6343	82
19.6547	95
19.6752	90
19.6958	103
19.7162	67
19.7367	101
19.7572	84
19.7777	92
19.7982	89
19.8187	84
19.8392	77
19.8597	91
19.8802	81
19.9007	62
19.9212	85
19.9417	98
19.9622	73
19.9827	100
20.0032	87
20.0237	90
20.0442	108
20.0647	100
20.0852	96
20.1057	100
20.1262	71
20.1467	97
20.1672	95
20.1877	74
20.2082	87
20.2287	84
20.2492	70
20.2697	72
20.2902	86
20.3107	88
20.3312	90
20.3517	79
20.3722	86
20.3927	76
20.4132	82
20.4337	98
20.4542	85
20.4747	68
20.4952	84
20.5157	99
20.5362	83
20.5567	84
20.5772	101
20.5977	90
20.6182	75
20.6387	89
20.6592	84
20.6797	92
20.7002	83
20.7207	92
20.7412	75
20.7617	70
20.7822	91
20.8026	96
20.8231	89
20.8437	85
20.8641	84
20.8846	81
20.9051	82
20.9256	86
20.9461	75
20.9666	84
20.9871	109
21.0076	90
21.0281	76
21.0486	94
21.0691	95
21.0896	86
21.1101	91
21.1306	74
21.1511	91
21.1716	83
21.1921	84
21.2126	76
21.2331	70
21.2536	77
21.2741	96
21.2946	92
21.3151	112
21.3356	85
21.3561	68
21.3766	73
21.3971	83
21.4176	90
21.4381	92
21.4586	88
21.4791	97
21.4996	100
21.5201	84
21.5406	96
21.5611	70
21.5816	101
21.6021	98
21.6226	85
21.6431	90
21.6636	96
21.6841	74
21.7046	87
21.7251	80
21.7456	94
21.7661	90
21.7866	86
21.8071	96
21.8276	97
21.8481	75
21.8686	89
21.8891	100
21.9095	90
21.9301	96
21.9505	104
21.9711	86
21.9916	92
22.012	84
22.0325	74
22.053	108
22.0735	85
22.094	85
22.1145	96
22.135	93
22.1555	80
22.176	86
22.1965	99
22.217	94
22.2375	80
22.258	86
22.2785	77
22.299	85
22.3195	92
22.34	76
22.3605	100
22.381	102
22.4015	105
22.422	96
22.4425	108
22.463	100
22.4835	83
22.504	117
22.5245	91
22.545	92
22.5655	101
22.586	86
22.6065	100
22.627	91
22.6475	84
22.668	105
22.6885	90
22.709	99
22.7295	94
22.75	99
22.7705	73
22.791	99
22.8115	97
22.832	90
22.8525	98
22.873	83
22.8935	73
22.914	105
22.9345	111
22.955	96
22.9755	96
22.996	104
23.0165	98
23.037	101
23.0574	89
23.078	80
23.0984	104
23.119	98
23.1395	78
23.1599	79
23.1804	91
23.2009	84
23.2214	92
23.2419	104
23.2624	101
23.2829	65
23.3034	97
23.3239	101
23.3444	99
23.3649	90
23.3854	108
23.4059	94
23.4264	92
23.4469	86
23.4674	88
23.4879	106
23.5084	93
23.5289	90
23.5494	94
23.5699	106
23.5904	98
23.6109	96
23.6314	100
23.6519	88
23.6724	83
23.6929	95
23.7134	100
23.7339	106
23.7544	110
23.7749	106
23.7954	75
23.8159	96
23.8364	94
23.8569	81
23.8774	99
23.8979	99
23.9184	91
23.9389	108
23.9594	99
23.9799	97
24.0004	104
24.0209	109
24.0414	98
24.0619	86
24.0824	108
24.1029	84
24.1234	81
24.1439	94
24.1644	98
24.1849	91
24.2053	102
24.2259	90
24.2463	92
24.2669	107
24.2873	103
24.3078	97
24.3283	121
24.3488	113
24.3693	107
24.3898	98
24.4103	112
24.4308	94
24.4513	109
24.4718	96
24.4923	100
24.5128	104
24.5333	96
24.5538	88
24.5743	97
24.5948	92
24.6153	105
24.6358	108
24.6563	93
24.6768	94
24.6973	104
24.7178	115
24.7383	96
24.7588	98
24.7793	94
24.7998	119
24.8203	108
24.8408	106
24.8613	90
24.8818	92
24.9023	118
24.9228	96
24.9433	93
24.9638	104
24.9843	91
25.0048	113
25.0253	104
25.0458	102
25.0663	133
25.0868	115
25.1073	110
25.1278	121
25.1483	122
25.1688	114
25.1893	102
25.2098	102
25.2303	126
25.2508	132
25.2713	126
25.2918	124
25.3123	116
25.3328	110
25.3532	109
25.3738	103
25.3942	105
25.4148	113
25.4352	138
25.4557	128
25.4762	109
25.4967	108
25.5172	108
25.5377	113
25.5582	123
25.5787	105
25.5992	106
25.6197	110
25.6402	115
25.6607	121
25.6812	123
25.7017	126
25.7222	98
25.7427	132
25.7632	137
25.7837	118
25.8042	130
25.8247	123
25.8452	119
25.8657	116
25.8862	142
25.9067	116
25.9272	158
25.9477	133
25.9682	130
25.9887	132
26.0092	141
26.0297	150
26.0502	145
26.0707	169
26.0912	154
26.1117	169
26.1322	190
26.1527	180
26.1732	177
26.1937	193
26.2142	190
26.2347	206
26.2552	212
26.2757	245
26.2962	314
26.3167	332
26.3372	359
26.3577	422
26.3782	458
26.3987	502
26.4192	540
26.4397	450
26.4601	467
26.4807	402
26.5011	388
26.5217	311
26.5421	329
26.5627	293
26.5831	263
26.6036	214
26.6241	212
26.6446	204
26.6651	201
26.6856	187
26.7061	201
26.7266	187
26.7471	171
26.7676	143
26.7881	166
26.8086	144
26.8291	139
26.8496	165
26.8701	135
26.8906	144
26.9111	142
26.9316	141
26.9521	132
26.9726	136
26.9931	133
27.0136	118
27.0341	134
27.0546	127
27.0751	136
27.0956	128
27.1161	116
27.1366	109
27.1571	105
27.1776	119
27.1981	102
27.2186	114
27.2391	134
27.2596	117
27.2801	112
27.3006	124
27.3211	111
27.3416	98
27.3621	109
27.3826	104
27.4031	106
27.4236	99
27.4441	103
27.4646	96
27.4851	81
27.5056	107
27.5261	103
27.5466	94
27.5671	100
27.5876	109
27.608	97
27.6286	106
27.649	99
27.6696	90
27.69	109
27.7106	117
27.731	90
27.7515	100
27.772	100
27.7925	93
27.813	104
27.8335	87
27.854	105
27.8745	89
27.895	86
27.9155	107
27.936	96
27.9565	100
27.977	99
27.9975	94
28.018	103
28.0385	103
28.059	103
28.0795	102
28.1	124
28.1205	100
28.141	94
28.1615	96
28.182	106
28.2025	96
28.223	99
28.2435	120
28.264	109
28.2845	90
28.305	96
28.3255	98
28.346	92
28.3665	100
28.387	115
28.4075	93
28.428	111
28.4485	108
28.469	102
28.4895	110
28.51	102
28.5305	82
28.551	97
28.5715	112
28.592	118
28.6125	97
28.633	105
28.6535	91
28.674	85
28.6945	97
28.715	104
28.7355	86
28.7559	92
28.7765	104
28.7969	88
28.8175	89
28.8379	116
28.8584	109
28.8789	99
28.8994	106
28.9199	90
28.9404	90
28.9609	94
28.9814	109
29.0019	81
29.0224	109
29.0429	91
29.0634	97
29.0839	97
29.1044	86
29.1249	105
29.1454	101
29.1659	97
29.1864	109
29.2069	99
29.2274	102
29.2479	109
29.2684	111
29.2889	101
29.3094	77
29.3299	113
29.3504	89
29.3709	81
29.3914	98
29.4119	95
29.4324	88
29.4529	89
29.4734	96
29.4939	110
29.5144	97
29.5349	84
29.5554	83
29.5759	103
29.5964	98
29.6169	89
29.6374	98
29.6579	94
29.6784	97
29.6989	103
29.7194	101
29.7399	93
29.7604	105
29.7809	103
29.8014	97
29.8219	80
29.8424	98
29.8629	93
29.8834	102
29.9038	88
29.9244	94
29.9448	92
29.9654	97
29.9858	77
30.0063	103
30.0268	85
30.0473	102
30.0678	85
30.0883	105
30.1088	105
30.1293	79
30.1498	84
30.1703	104
30.1908	104
30.2113	101
30.2318	101
30.2523	92
30.2728	89
30.2933	95
30.3138	99
30.3343	99
30.3548	75
30.3753	109
30.3958	98
30.4163	85
30.4368	80
30.4573	102
30.4778	103
30.4983	101
30.5188	78
30.5393	104
30.5598	101
30.5803	94
30.6008	95
30.6213	88
30.6418	99
30.6623	99
30.6828	107
30.7033	65
30.7238	102
30.7443	77
30.7648	97
30.7853	91
30.8058	93
30.8263	102
30.8468	104
30.8673	96
30.8878	99
30.9083	86
30.9288	77
30.9493	87
30.9698	88
30.9903	113
31.0108	84
31.0312	77
31.0517	105
31.0723	86
31.0927	106
31.1133	102
31.1337	100
31.1542	89
31.1747	110
31.1952	92
31.2157	82
31.2362	84
31.2567	89
31.2772	108
31.2977	82
31.3182	88
31.3387	95
31.3592	81
31.3797	91
31.4002	76
31.4207	93
31.4412	83
31.4617	98
31.4822	99
31.5027	82
31.5232	90
31.5437	96
31.5642	75
31.5847	78
31.6052	94
31.6257	104
31.6462	96
31.6667	98
31.6872	91
31.7077	89
31.7282	90
31.7487	101
31.7692	89
31.7897	81
31.8102	89
31.8307	92
31.8512	91
31.8717	67
31.8922	90
31.9127	97
31.9332	94
31.9537	78
31.9742	82
31.9947	80
32.0152	92
32.0357	87
32.0562	108
32.0767	91
32.0972	90
32.1177	92
32.1382	79
32.1587	89
32.1791	87
32.1996	78
32.2201	79
32.2407	80
32.2611	93
32.2816	91
32.3021	73
32.3226	93
32.3431	78
32.3636	89
32.3841	97
32.4046	81
32.4251	83
32.4456	77
32.4661	100
32.4866	77
32.5071	89
32.5276	87
32.5481	97
32.5686	91
32.5891	80
32.6096	67
32.6301	80
32.6506	84
32.6711	86
32.6916	90
32.7121	97
32.7326	100
32.7531	86
32.7736	75
32.7941	80
32.8146	77
32.8351	68
32.8556	86
32.8761	83
32.8966	92
32.9171	81
32.9376	61
32.9581	84
32.9786	82
32.9991	90
33.0196	94
33.0401	89
33.0606	91
33.0811	103
33.1016	98
33.1221	81
33.1426	72
33.1631	84
33.1836	84
33.2041	78
33.2246	73
33.2451	85
33.2656	88
33.2861	89
33.3066	99
33.327	76
33.3475	78
33.368	90
33.3886	82
33.409	82
33.4295	89
33.45	91
33.4705	97
33.491	113
33.5115	99
33.532	101
33.5525	92
33.573	107
33.5935	119
33.614	110
33.6345	113
33.655	102
33.6755	114
33.696	99
33.7165	89
33.737	93
33.7575	91
33.778	105
33.7985	75
33.819	107
33.8395	94
33.86	108
33.8805	85
33.901	92
33.9215	79
33.942	73
33.9625	73
33.983	83
34.0035	83
34.024	86
34.0445	83
34.065	93
34.0855	76
34.106	92
34.1265	87
34.147	98
34.1675	72
34.188	74
34.2085	73
34.229	84
34.2495	75
34.27	84
34.2905	75
34.311	79
34.3315	78
34.352	86
34.3725	80
34.393	72
34.4135	79
34.434	64
34.4545	90
34.4749	77
34.4954	74
34.5159	73
34.5365	83
34.5569	69
34.5774	82
34.5979	91
34.6184	70
34.6389	64
34.6594	70
34.6799	76
34.7004	69
34.7209	75
34.7414	105
34.7619	76
34.7824	90
34.8029	74
34.8234	70
34.8439	74
34.8644	85
34.8849	79
34.9054	79
34.9259	76
34.9464	67
34.9669	80
34.9874	80
35.0079	77
35.0284	81
35.0489	77
35.0694	81
35.0899	78
35.1104	77
35.1309	79
35.1514	78
35.1719	80
35.1924	78
35.2129	88
35.2334	94
35.2539	87
35.2744	89
35.2949	76
35.3154	71
35.3359	90
35.3564	73
35.3769	76
35.3974	95
35.4179	82
35.4384	77
35.4589	71
35.4794	79
35.4999	81
35.5204	77
35.5409	80
35.5613	82
35.5819	76
35.6024	72
35.6228	73
35.6433	70
35.6638	83
35.6843	87
35.7048	85
35.7253	73
35.7458	67
35.7663	92
35.7868	75
35.8073	90
35.8278	88
35.8483	89
35.8688	85
35.8893	89
35.9098	79
35.9303	85
35.9508	93
35.9713	80
35.9918	86
36.0123	102
36.0328	108
36.0533	91
36.0738	82
36.0943	93
36.1148	82
36.1353	80
36.1558	88
36.1763	103
36.1968	96
36.2173	98
36.2378	92
36.2583	80
36.2788	107
36.2993	90
36.3198	104
36.3403	86
36.3608	91
36.3813	98
36.4018	89
36.4223	87
36.4428	90
36.4633	87
36.4838	91
36.5043	88
36.5248	136
36.5453	84
36.5658	94
36.5863	90
36.6068	112
36.6273	111
36.6478	97
36.6683	110
36.6888	116
36.7092	117
36.7298	98
36.7503	88
36.7707	113
36.7912	116
36.8118	101
36.8322	116
36.8527	115
36.8732	105
36.8937	140
36.9142	129
36.9347	115
36.9552	109
36.9757	116
36.9962	111
37.0167	132
37.0372	137
37.0577	124
37.0782	138
37.0987	136
37.1192	145
37.1397	148
37.1602	120
37.1807	159
37.2012	168
37.2217	171
37.2422	162
37.2627	157
37.2832	162
37.3037	171
37.3242	172
37.3447	173
37.3652	225
37.3857	219
37.4062	210
37.4267	237
37.4472	225
37.4677	265
37.4882	260
37.5087	321
37.5292	316
37.5497	384
37.5702	347
37.5907	433
37.6112	496
37.6317	505
37.6522	553
37.6727	558
37.6932	592
37.7137	599
37.7342	612
37.7547	567
37.7752	610
37.7957	568
37.8162	558
37.8367	548
37.8571	546
37.8777	569
37.8982	599
37.9186	616
37.9391	645
37.9597	736
37.9801	734
38.0006	831
38.0211	925
38.0416	958
38.0621	1000
38.0826	994
38.1031	908
38.1236	904
38.1441	864
38.1646	815
38.1851	690
38.2056	616
38.2261	586
38.2466	491
38.2671	478
38.2876	394
38.3081	428
38.3286	387
38.3491	341
38.3696	321
38.3901	300
38.4106	284
38.4311	244
38.4516	261
38.4721	252
38.4926	258
38.5131	188
38.5336	204
38.5541	207
38.5746	212
38.5951	225
38.6156	207
38.6361	167
38.6566	194
38.6771	165
38.6976	174
38.7181	158
38.7386	147
38.7591	164
38.7796	166
38.8001	148
38.8206	155
38.8411	153
38.8616	139
38.8821	123
38.9026	137
38.9231	154
38.9436	158
38.9641	130
38.9846	118
39.005	141
39.0256	116
39.0461	116
39.0665	131
39.087	111
39.1075	129
39.128	137
39.1485	113
39.169	104
39.1895	118
39.21	106
39.2305	107
39.251	113
39.2715	108
39.292	123
39.3125	121
39.333	107
39.3535	108
39.374	97
39.3945	102
39.415	98
39.4355	107
39.456	103
39.4765	104
39.497	91
39.5175	108
39.538	97
39.5585	94
39.579	97
39.5995	93
39.62	104
39.6405	78
39.661	103
39.6815	83
39.702	95
39.7225	100
39.743	84
39.7635	94
39.784	90
39.8045	85
39.825	93
39.8455	86
39.866	78
39.8865	104
39.907	88
39.9275	79
39.948	85
39.9685	92
39.989	81
40.0095	84
40.03	90
40.0505	90
40.071	93
40.0915	85
40.112	83
40.1324	79
40.1529	68
40.1735	83
40.194	93
40.2144	80
40.2349	105
40.2554	88
40.2759	84
40.2964	87
40.3169	81
40.3374	83
40.3579	87
40.3784	70
40.3989	79
40.4194	75
40.4399	74
40.4604	91
40.4809	77
40.5014	77
40.5219	82
40.5424	63
40.5629	69
40.5834	80
40.6039	82
40.6244	81
40.6449	95
40.6654	67
40.6859	83
40.7064	80
40.7269	74
40.7474	87
40.7679	86
40.7884	87
40.8089	83
40.8294	84
40.8499	76
40.8704	81
40.8909	84
40.9114	82
40.9319	76
40.9524	85
40.9729	88
40.9934	81
41.0139	85
41.0344	92
41.0549	87
41.0754	78
41.0959	89
41.1164	77
41.1369	69
41.1574	94
41.1779	92
41.1984	70
41.2189	84
41.2394	75
41.2599	88
41.2803	83
41.3008	66
41.3214	74
41.3419	77
41.3623	74
41.3828	77
41.4033	68
41.4238	66
41.4443	71
41.4648	72
41.4853	65
41.5058	75
41.5263	82
41.5468	80
41.5673	80
41.5878	69
41.6083	84
41.6288	78
41.6493	77
41.6698	58
41.6903	67
41.7108	87
41.7313	90
41.7518	82
41.7723	80
41.7928	80
41.8133	78
41.8338	79
41.8543	84
41.8748	80
41.8953	75
41.9158	80
41.9363	71
41.9568	87
41.9773	75
41.9978	77
42.0183	82
42.0388	58
42.0593	85
42.0798	73
42.1003	81
42.1208	79
42.1413	70
42.1618	92
42.1823	95
42.2028	78
42.2233	68
42.2438	86
42.2643	86
42.2848	74
42.3053	89
42.3258	88
42.3463	108
42.3668	79
42.3873	81
42.4078	122
42.4282	78
42.4487	96
42.4693	85
42.4898	105
42.5102	88
42.5307	70
42.5512	74
42.5717	71
42.5922	87
42.6127	78
42.6332	79
42.6537	90
42.6742	71
42.6947	89
42.7152	98
42.7357	96
42.7562	79
42.7767	83
42.7972	89
42.8177	94
42.8382	84
42.8587	69
42.8792	90
42.8997	78
42.9202	86
42.9407	80
42.9612	86
42.9817	77
43.0022	72
43.0227	86
43.0432	90
43.0637	102
43.0842	61
43.1047	93
43.1252	90
43.1457	64
43.1662	100
43.1867	76
43.2072	84
43.2277	92
43.2482	100
43.2687	96
43.2892	106
43.3097	101
43.3302	89
43.3507	80
43.3712	95
43.3917	90
43.4122	106
43.4327	95
43.4532	102
43.4737	91
43.4942	108
43.5147	106
43.5352	105
43.5556	114
43.5761	116
43.5966	94
43.6172	119
43.6377	111
43.6581	135
43.6786	115
43.6991	115
43.7196	118
43.7401	117
43.7606	116
43.7811	140
43.8016	116
43.8221	130
43.8426	153
43.8631	141
43.8836	159
43.9041	146
43.9246	121
43.9451	144
43.9656	194
43.9861	168
44.0066	181
44.0271	196
44.0476	202
44.0681	202
44.0886	202
44.1091	207
44.1296	228
44.1501	225
44.1706	209
44.1911	232
44.2116	274
44.2321	275
44.2526	272
44.2731	240
44.2936	257
44.3141	243
44.3346	242
44.3551	231
44.3756	212
44.3961	213
44.4166	219
44.4371	193
44.4576	189
44.4781	172
44.4986	188
44.5191	164
44.5396	146
44.5601	147
44.5806	142
44.6011	150
44.6216	121
44.6421	164
44.6626	122
44.6831	124
44.7035	113
44.724	125
44.7445	118
44.7651	106
44.7855	115
44.806	95
44.8265	91
44.847	96
44.8675	100
44.888	105
44.9085	90
44.929	92
44.9495	101
44.97	84
44.9905	93
45.011	85
45.0315	99
45.052	106
45.0725	71
45.093	103
45.1135	95
45.134	74
45.1545	79
45.175	87
45.1955	75
45.216	83
45.2365	87
45.257	87
45.2775	78
45.298	64
45.3185	64
45.339	79
45.3595	92
45.38	84
45.4005	73
45.421	77
45.4415	75
45.462	63
45.4825	76
45.503	76
45.5235	80
45.544	67
45.5645	71
45.585	80
45.6055	77
45.626	77
45.6465	73
45.667	68
45.6875	73
45.708	65
45.7285	69
45.749	67
45.7695	53
45.79	74
45.8105	72
45.831	56
45.8514	85
45.8719	55
45.8924	59
45.913	73
45.9334	59
45.9539	68
45.9744	91
45.9949	53
46.0154	77
46.0359	57
46.0564	64
46.0769	68
46.0974	56
46.1179	58
46.1384	56
46.1589	58
46.1794	57
46.1999	81
46.2204	62
46.2409	63
46.2614	72
46.2819	67
46.3024	65
46.3229	57
46.3434	48
46.3639	48
46.3844	64
46.4049	55
46.4254	71
46.4459	57
46.4664	56
46.4869	70
46.5074	55
46.5279	68
46.5484	56
46.5689	55
46.5894	56
46.6099	66
46.6304	73
46.6509	64
46.6714	53
46.6919	48
46.7124	63
46.7329	69
46.7534	50
46.7739	65
46.7944	56
46.8149	65
46.8354	55
46.8559	53
46.8764	56
46.8969	57
46.9174	63
46.9379	51
46.9584	64
46.9789	53
46.9993	63
47.0198	51
47.0403	59
47.0609	55
47.0813	58
47.1018	70
47.1223	68
47.1428	63
47.1633	49
47.1838	42
47.2043	62
47.2248	52
47.2453	49
47.2658	58
47.2863	59
47.3068	52
47.3273	51
47.3478	47
47.3683	61
47.3888	51
47.4093	56
47.4298	59
47.4503	52
47.4708	69
47.4913	52
47.5118	54
47.5323	50
47.5528	49
47.5733	52
47.5938	42
47.6143	55
47.6348	67
47.6553	55
47.6758	42
47.6963	72
47.7168	58
47.7373	60
47.7578	51
47.7783	43
47.7988	41
47.8193	49
47.8398	59
47.8603	55
47.8808	61
47.9013	50
47.9218	58
47.9423	57
47.9628	71
47.9833	48
48.0038	48
48.0243	66
48.0448	48
48.0653	51
48.0857	41
48.1063	50
48.1268	50
48.1472	62
48.1677	57
48.1882	48
48.2088	51
48.2292	62
48.2497	57
48.2702	53
48.2907	54
48.3112	60
48.3317	52
48.3522	63
48.3727	52
48.3932	63
48.4137	54
48.4342	55
48.4547	66
48.4752	65
48.4957	61
48.5162	55
48.5367	51
48.5572	55
48.5777	59
48.5982	51
48.6187	49
48.6392	45
48.6597	56
48.6802	53
48.7007	46
48.7212	56
48.7417	52
48.7622	41
48.7827	54
48.8032	44
48.8237	54
48.8442	58
48.8647	50
48.8852	40
48.9057	43
48.9262	47
48.9467	52
48.9672	43
48.9877	57
49.0082	44
49.0287	53
49.0492	57
49.0697	55
49.0902	54
49.1107	47
49.1312	51
49.1517	59
49.1722	53
49.1927	52
49.2132	51
49.2336	49
49.2542	65
49.2747	51
49.2951	63
49.3156	57
49.3362	46
49.3566	54
49.3771	54
49.3976	58
49.4181	53
49.4386	69
49.4591	61
49.4796	65
49.5001	49
49.5206	45
49.5411	58
49.5616	52
49.5821	64
49.6026	54
49.6231	56
49.6436	61
49.6641	47
49.6846	61
49.7051	56
49.7256	56
49.7461	52
49.7666	52
49.7871	50
49.8076	52
49.8281	42
49.8486	56
49.8691	44
49.8896	50
49.9101	52
49.9306	50
49.9511	49
49.9716	46
49.9921	49
50.0126	63
50.0331	56
50.0536	53
50.0741	44
50.0946	52
50.1151	57
50.1356	67
50.1561	51
50.1766	41
50.1971	54
50.2176	55
50.2381	45
50.2586	55
50.2791	47
50.2996	54
50.3201	60
50.3406	52
50.3611	58
50.3815	59
50.4021	45
50.4226	59
50.443	49
50.4635	47
50.4841	55
50.5045	48
50.525	58
50.5455	56
50.566	54
50.5865	63
50.607	62
50.6275	49
50.648	57
50.6685	52
50.689	58
50.7095	56
50.73	53
50.7505	67
50.771	59
50.7915	45
50.812	51
50.8325	50
50.853	55
50.8735	47
50.894	63
50.9145	73
50.935	63
[truncated: 1,418 more rows]

## Sheet: Figure 2d
Figure 2d
Binding energy (eV)	Intensity
382.646	0	0	0	0
382.546	0	0	0	0
382.446	0	0	0	0
382.346	0	0	0	0
382.246	0	0	0	0
382.146	0	0	0	0
382.046	0	0	0	0
381.946	0	0	0	0
381.846	0	0	0	0
381.746	0	0	0	0
381.646	0	0	0	0
381.546	0	0	0	0
381.446	0	0	0	0
381.346	0	0	0	0
381.246	0	0	0	0
381.146	0	0	0	0
381.046	0	0	0	0
380.946	0	0	0	0
380.846	0	0	0	0
380.746	0	0	0	0
380.646	0	0	0	0
380.546	0	0	0	0
380.446	0	0	0	0
380.346	0	0	0	0
380.246	0	0	0	0
380.146	0	0	0	0
380.046	0	0	0	0
379.946	0	0	0	0
379.846	0	0	0	0
379.746	0	0	0	0
379.646	0	0	0	0
379.546	0	0	0	0
379.446	0	0	0	0
379.346	0	0	0	0
379.246	0	0	0	0
379.146	0	0	0	0
379.046	0	0	0	0
378.946	0	0	0	0
378.846	0	0	0	0
378.746	0	0	0	0
378.646	0	0	0	0
378.546	0	0	0	0
378.446	0	0	0	0
378.346	0	0	0	0
378.246	0	0	0	0
378.146	0	0	0	0
378.046	0	0	0	0
377.946	0	0	0	0
377.846	0	0	0	0
377.746	0	0	0	0
377.646	0	0	0	0
377.546	0	0	0	0
377.446	0	0.1	0	0
377.346	0	0.1	0	0
377.246	0	0.3	0	0
377.146	0	0.7	0	0
377.046	0	1.6	0	0
376.946	0	3.4	0	0
376.846	0	7	0	0
376.746	-58.2	14.2	0	0
376.646	82	27.8	0	0
376.546	508.1	52.8	0	0
376.446	218.6	98.4	0	0
376.346	434.6	177.7	0	0
376.246	976.8	314.2	0	0
376.146	1389.9	539.4	0	0
376.046	1598.5	902.6	0	0
375.946	2283.6	1472.2	0	0
375.846	3005.4	2332.2	0	0
375.746	4269.9	3607.7	0	0
375.646	6128.7	5416.1	0	0
375.546	7886.4	7911.4	0	0
375.446	11271.7	11218.7	0	0
375.346	15541.6	15422.1	0	0
375.246	19791	20544.3	0	0
375.146	25573.4	26437.4	0	0
375.046	32110.5	32822	0	0
374.946	38060.9	39207.5	0	0
374.846	44435.7	44963.8	0	0
374.746	49085.9	49388.8	0	0
374.646	52348.4	51914	0	0
374.546	52917.2	52092	0	0
374.446	50064.6	49972.8	0	0
374.346	45035.6	45827.3	0	0
374.246	39464.2	40247.8	0	0
374.146	33238.8	33924.1	0	0
374.046	26558.5	27503.1	0	0
373.946	20624.8	21492.2	0	0
373.846	16206.1	16234.8	0	0
373.746	11897.8	11868.2	0	0
373.646	8391.68	8410.78	0	0
373.546	6235.68	5791.58	0	0
373.446	4400.55	3868.25	0	0
373.346	3333.04	2520.04	0	0
373.246	2503.65	1594.25	0	0
373.146	1672.41	982.79	0	0
373.046	1656.13	590.22	0	0
372.946	848.03	344.38	0	0
372.846	564.3	196.59	0	0
372.746	570.58	108.84	0	0
372.646	777.32	58.93	0	0
372.546	368.15	31.03	0	0
372.446	98.37	15.89	0	0
372.346	394.25	7.96	0	0
372.246	324.98	3.85	0	0
372.146	-129.73	1.83	0	0
372.046	-149.39	0.85	0	0
371.946	-99.17	0.38	0	0
371.846	-328.43	0.17	0	0
371.746	-212.95	0.07	0	0
371.646	7.06	0.03	0	0
371.546	72.23	0.02	0.01	0
371.446	-112.52	0.01	0.03	0
371.346	-82.34	0	0.07	0
371.246	-171.95	0	0.17	0
371.146	-276.33	0	0.41	0
371.046	-614.95	0	0.97	0
370.946	-249.39	0	2.21	0
370.846	-64.25	0	4.92	0
370.746	10.78	0	10.57	0
370.646	266.38	0	22.07	0.01
370.546	166.75	0	44.8	0.02
370.446	302.43	0	87.89	0.05
370.346	754.12	0	168.5	0.1
370.246	916.18	0	312.74	0.24
370.146	1725.05	0	563.09	0.53
370.046	2330.28	0	987.46	1.13
369.946	3162.38	0	1676.08	2.37
369.846	4397.25	0	2766.65	4.76
369.746	6316.43	0	4429.33	9.29
369.646	8405.3	0	6865	17.69
369.546	11922.1	0	10334.2	32.55
369.446	16118.2	0	15032.8	58.33
369.346	21972.6	0	21138.5	101.46
369.246	29208.1	0	28683	170.93
369.146	37336.9	0	37447.6	280.5
369.046	46681.7	0	46955.2	445.49
368.946	56278.1	0	56366.4	686.2
368.846	65159.3	0	64623.2	1024.49
368.746	73108.4	0	70539.4	1478.07
368.646	75588.1	0	73247.3	2062.54
368.546	75422.4	0	72241.2	2773.61
368.446	72575.3	0	67709.7	3588.12
368.346	66775.2	0	60416.4	4454.52
368.246	58040.5	0	51389	5291.6
368.146	48349	0	41808.1	5997.93
368.046	38505.5	0	32611.9	6472.17
367.946	30488.9	0	24466.7	6642.41
367.846	23742.2	0	17678.9	6470.8
367.746	17837.2	0	12345.2	5995.24
367.646	12775.9	0	8336.12	5288.22
367.546	9141.44	0	5444.44	4450.74
367.446	6601.26	0	3455.06	3584.46
367.346	4887.23	0	2122.45	2770.27
367.246	3725.59	0	1266.12	2059.74
367.146	2701.66	0	733.89	1475.76
367.046	1951.04	0	411.68	1022.78
366.946	1233.8	0	225.28	684.99
366.846	790.58	0	119.42	444.59
366.746	782.34	0	61.39	279.92
366.646	488.43	0	30.78	170.57
366.546	193.87	0	14.91	101.22
366.446	464.91	0	7.04	58.19
366.346	250.47	0	3.22	32.45
366.246	205.94	0	1.43	17.64
366.146	20.98	0	0.62	9.27
366.046	246.54	0	0.26	4.75
365.946	-58.33	0	0.11	2.36
365.846	0	0	0.04	1.13
365.746	0	0	0.02	0.53
365.646	0	0	0.01	0.24
365.546	0	0	0	0.11
365.446	0	0	0	0.05
365.346	0	0	0	0.02
365.246	0	0	0	0.01
365.146	0	0	0	0
365.046	0	0	0	0
364.946	0	0	0	0
364.846	0	0	0	0
364.746	0	0	0	0
364.646	0	0	0	0
364.546	0	0	0	0
364.446	0	0	0	0
364.346	0	0	0	0
364.246	0	0	0	0
364.146	0	0	0	0
364.046	0	0	0	0
363.946	0	0	0	0
363.846	0	0	0	0
363.746	0	0	0	0
363.646	0	0	0	0
363.546	0	0	0	0
363.446	0	0	0	0
363.346	0	0	0	0
363.246	0	0	0	0
363.146	0	0	0	0
363.046	0	0	0	0
362.946	0	0	0	0
362.846	0	0	0	0
362.746	0	0	0	0
362.646	0	0	0	0

## Sheet: Figure 2e
Figure 2e
MoOx							MoOx-Ag
Binding energy (eV)	Intensity						Binding energy (eV)	Intensity
242.477	0	0	0	0	0		242.3	0	0	0	0	0
242.377	0	0	0	0	0		242.2	0	0	0	0	0
242.277	0	0	0	0	0		242.1	0	0	0	0	0
242.177	0	0	0	0	0		242	0	0	0	0	0
242.077	0	0	0	0	0		241.9	0	0	0	0	0
241.977	0	0.05719	0	0	0.05719		241.8	0	0	0	0	0
241.877	0	0.06821	0	0	0.06821		241.7	0	0	0	0	0
241.777	0	0.08133	0	0	0.08133		241.6	0	0	0	0	1e-06
241.677	0	0.097	0	0	0.097		241.5	0	0	0	0	1e-06
241.577	0	0.11566	0	1e-06	0.11566		241.4	0	0	0	0	3e-06
241.477	0	0.13794	0	2e-06	0.13794		241.3	0	0	0	0	8e-06
241.377	0	0.16448	0	3e-06	0.16449		241.2	0	0	0	0	1.9e-05
241.277	0	0.19616	0	7e-06	0.19617		241.1	0	0	0	0	4.5e-05
241.177	0	0.23391	0	1.4e-05	0.23392		241	0	0	0	0	0.000103
241.077	0	0.27895	0	2.9e-05	0.27898		240.9	0	0	0	0	0.000231
240.977	0	0.33264	0	5.6e-05	0.3327		240.8	0	0	0	0	0.00051
240.877	0	0.39669	0	0.000111	0.3968		240.7	0	0	0	0	0.0011
240.777	0	0.47304	0	0.000213	0.47326		240.6	0	1e-06	0	0	0.00231
240.677	0	0.56411	0	0.000405	0.56451		240.5	0	1e-06	0	0	0.00476
240.577	0	0.67271	0	0.000764	0.67347		240.4	0	3e-06	0	0	0.00959
240.477	0	0.80219	0	0.00143	0.80361		240.3	0	7e-06	0	0	0.0189
240.377	0	0.95664	0	0.00262	0.95926		240.2	0	1.6e-05	0	0	0.03643
240.277	0	1.14074	0	0.00474	1.14548		240.1	0	3.5e-05	0	0	0.06873
240.177	0	1.3604	0	0.00856	1.36896		240	0	7.5e-05	0	0	0.12716
240.077	0	1.62217	0	0.01522	1.63739		239.9	0	0.00016	0	0	0.23038
239.977	0	1.93458	0	0.02663	1.9612		239.8	0	0.000338	0	0	0.40829
239.877	0	2.30677	0	0.0461	2.35287		239.7	0	0.000698	0	0	0.70791
239.777	0	2.75107	0	0.07931	2.83039		239.6	0	0.00142	0	0	1.20093
239.677	0	3.28027	0	0.13433	3.41461		239.5	0	0.00286	0	0	1.99355
239.577	0	3.91224	0	0.22412	4.13636		239.4	0	0.00563	0	0	3.23827
239.477	0	4.66483	0	0.37146	5.03629		239.3	0	0.01091	0	0	5.14729
239.377	0	5.56354	0	0.6088	6.17234		239.2	0	0.02088	0	0	8.00569
239.277	0	6.63392	0	0.98314	7.61706		239.1	0	0.03916	0	0	12.1896
239.177	0	7.91179	0	1.56527	9.47707		239	0	0.07234	0	0	18.163
239.077	0	9.43414	0	2.4812	11.9153		238.9	0	0.13181	0	0	26.4599
238.977	0	11.2511	0	3.87738	15.1285		238.8	0	0.23566	0	0	37.6647
238.877	0	13.4163	0	5.97432	19.3906		238.7	0	0.41473	0	0	52.3616
238.777	0.09677	15.9999	0	9.10613	25.2028		238.6	0	0.71982	0	0	71.0489
238.677	0.11537	19.0792	0	13.7616	32.9562		238.5	0	1.2271	0	0	94.0188
238.577	0.13761	22.7528	0	20.5149	43.4053		238.4	0	2.05817	0	0	121.228
238.477	0.16407	27.1324	1e-06	30.1748	57.4712		238.3	0	3.40378	0	0	152.169
238.377	0.19569	32.3557	2e-06	43.9909	76.5423		238.2	0	5.53318	0	0	185.765
238.277	0.23333	38.5845	4e-06	63.4126	102.23		238.1	0	8.84705	0	0	220.382
238.177	0.27828	46.0115	9e-06	90.2076	136.497		238	0	13.9437	0	0	254.04
238.077	0.33182	54.8704	1.8e-05	126.674	181.876		237.9	0	21.6133	0	0	284.75
237.977	0.39573	65.4311	3.6e-05	176.439	242.265		237.8	0	32.9438	0	1e-06	311.071
237.877	0.47188	78.0318	7.2e-05	242.569	321.073		237.7	0	49.4773	0	3e-06	332.762
237.777	0.56274	93.0511	0.000141	329.162	422.776		237.6	0	73.0965	0	9e-06	351.071
237.677	0.67107	110.98	0.000272	441.49	553.142		237.5	1e-06	106.165	0	2.4e-05	369.017
237.577	0.80023	132.355	0.000517	585.783	718.938		237.4	1e-06	151.831	0	6.1e-05	391.545
237.477	0.95432	157.896	0.000978	767.05	925.902		237.3	3e-06	213.557	0	0.000155	424.655
237.377	1.13795	188.381	0.00183	991.197	1180.72		237.2	8e-06	295.142	0	0.000383	474.929
237.277	1.35713	224.906	0.00337	1265.81	1492.08		237.1	1.8e-05	401.216	0	0.000917	549.574
237.177	1.61819	268.655	0.00611	1595.6	1865.88		237	4e-05	535.965	0	0.00217	654.809
237.077	1.92996	321.398	0.01105	1983.35	2306.69		236.9	8.6e-05	702.745	0	0.00496	795.341
236.977	2.30109	385.134	0.01972	2430.56	2818.01		236.8	0.000185	904.726	0	0.01104	975.055
236.877	2.74456	462.933	0.03462	2938.48	3404.19		236.7	0.000395	1142.55	0	0.02416	1194.8
236.777	3.27217	558.58	0.06007	3498.76	4060.67		236.6	0.000822	1413.58	0	0.05139	1451.77
236.677	3.90297	677.829	0.10348	4100.9	4782.74		236.5	0.00168	1712.53	0	0.10629	1740.36
236.577	4.65303	828.162	0.17587	4729.75	5562.74		236.4	0.0034	2029.37	0	0.21532	2050.13
236.477	5.55029	1020.57	0.29438	5363.61	6390.02		236.3	0.00674	2349.47	0	0.42571	2366.16
236.377	6.61705	1269.28	0.48857	5976.36	7252.75		236.2	0.01312	2654.47	0	0.81852	2669.91
236.277	7.89287	1593.8	0.80276	6539.67	8142.17		236.1	0.02526	2923.55	0	1.53775	2940.67
236.177	9.41033	2017.9	1.30069	7020.68	9049.3		236	0.04775	3136.94	0	2.82554	3159.03
236.077	11.2241	2570.38	2.07746	7391.38	9975.06		235.9	0.08855	3275.43	0	5.05156	3306.56
235.977	13.3827	3281.75	3.29598	7630.5	10928.9		235.8	0.16227	3326.13	0	8.80893	3371.51
235.877	15.9613	4180.39	5.16803	7722.79	11924.3		235.7	0.29233	3286.35	0	15.0401	3352.83
235.777	19.0318	5285.19	7.98878	7654.53	12966.7		235.6	0.51671	3158.2	0	24.9946	3254.68
235.677	22.6978	6593.95	12.2067	7437.23	14066.1		235.5	0.9017	2952.83	0	40.471	3090.75
235.577	27.0654	8074.31	18.4836	7085.6	15205.5		235.4	1.54819	2689.45	0	64.1239	2883.41
235.477	32.2772	9649.97	27.6446	6619.91	16329.8		235.3	2.60916	2387.71	0	98.9066	2655.35
235.377	38.49	11203.2	40.791	6067.2	17349.7		235.2	4.33737	2068.31	0	148.539	2430.43
235.277	45.8993	12585	59.5906	5460.25	18150.7		235.1	7.09886	1750.22	0	217.625	2230.91
235.177	54.7368	13647.5	86.1363	4827.93	18616.4		235	11.4083	1448.39	0	310.214	2073.52
235.077	65.2703	14304.6	122.93	4196.85	18689.7		234.9	18.0709	1173.61	0	429.687	1969.55
234.977	77.8412	14572.7	173.17	3589.54	18413.3		234.8	28.193	931.582	0	578.288	1923.91
234.877	92.8168	14524.5	241.668	3022.07	17881.1		234.7	43.2018	725.173	1e-06	754.745	1935.58
234.777	110.7	14003.4	333.349	2505.42	16952.9		234.6	65.2072	554.286	4e-06	953.214	1997.61
234.677	131.993	12883.5	453.824	2048.87	15518.2		234.5	96.9426	415.861	1e-05	1163.07	2097.53
234.577	157.439	11318.6	610.469	1651.98	13738.5		234.4	141.577	306.496	2.8e-05	1367.92	2219.08
234.477	187.732	9521.84	812.203	1313.37	11835.1		234.3	203.507	222.219	7.2e-05	1547.78	2345
234.377	223.975	7686.17	1067.17	1030.48	10007.8		234.2	288.022	158.328	0.000184	1681.9	2458.66
234.277	267.146	5968.76	1383.72	799.004	8418.63		234.1	400.354	110.901	0.000458	1751.42	2546.7
234.177	318.926	4470.2	1772.47	611.473	7173.07		234	547.189	76.5015	0.0011	1748.06	2608.13
234.077	380.776	3234.15	2241.93	461.762	6318.62		233.9	735.591	51.8923	0.00262	1672.23	2650.54
233.977	455.358	2265.51	2797.11	344.885	5862.86		233.8	970.44	34.6096	0.00604	1533.09	2687.81
233.877	545.148	1537.7	3440.79	254.649	5778.29		233.7	1256.88	22.7464	0.01351	1350.05	2743.9
233.777	654.598	1013.01	4174.94	185.616	6028.16		233.6	1597.96	14.7064	0.02968	1143.91	2841.52
233.677	788.474	647.924	4991.71	133.508	6561.62		233.5	1990.44	9.34631	0.06355	934.421	2995.83
233.577	954.885	402.7	5876.02	95.2224	7328.82		233.4	2428.16	5.85514	0.1322	737.547	3215.25
233.477	1163.47	243.335	6807.35	67.0796	8281.24		233.3	2898.72	3.60976	0.26918	563.421	3496.12
233.377	1429.55	142.915	7756.19	46.6309	9375.29		233.2	3381.45	2.18635	0.53535	417.46	3821.96
233.277	1772.08	81.6939	8685.27	32.0405	10571.1		233.1	3851.07	1.30552	1.0357	300.564	4167.41
233.177	2218.48	45.367	9553.05	21.8197	11838.7		233	4275.95	0.76754	1.95617	210.284	4497.64
233.077	2801.88	24.5479	10312.4	14.6694	13153.5		232.9	4625.91	0.44299	3.61452	143.16	4778.62
232.977	3564.1	12.8899	10918.7	9.72637	14505.4		232.8	4872.18	0.25205	6.5033	95.0899	4977.42
232.877	4551.03	6.60381	11337.1	6.3909	15901.2		232.7	4988.95	0.1413	11.4051	61.4863	5064.04
232.777	5807.57	3.27775	11542	4.15581	17357.1		232.6	4969.99	0.07769	19.5789	38.7088	5029.58
232.677	7370.02	1.59009	11512.4	2.6657	18886.7		232.5	4816.32	0.04211	32.7495	23.8516	4873.67
232.577	9246.11	0.74562	11253.2	1.68491	20501.7		232.4	4538.19	0.02251	53.3504	14.3137	4606.27
232.477	11406	0.34258	10785.9	1.05952	22193.3		232.3	4164.41	0.01179	85.0076	8.36166	4258.01
232.377	13754.9	0.15183	10138.3	0.65768	23893.9		232.2	3723.97	0.00608	131.993	4.78421	3860.88
232.277	16132.9	0.066	9347.81	0.40224	25481.2		232.1	3247.49	0.0031	199.532	2.66876	3449.75
232.177	18325.6	0.02765	8461.08	0.2431	26786.9		232	2765.72	0.00154	294.205	1.4484	3061.41
232.077	20091.1	0.01136	7523.49	0.14593	27614.7		231.9	2302.3	0.000758	422.34	0.76913	2725.43
231.977	21266.3	0.0045	6575.86	0.08638	27842.3		231.8	1876.1	0.000368	589.327	0.39897	2465.84
231.877	21803.8	0.00175	5653.88	0.05033	27457.7		231.7	1497.44	0.000175	799.162	0.20119	2296.81
231.777	21910.6	0.000654	4784.64	0.0291	26695.3		231.6	1171.33	8.2e-05	1051.57	0.09905	2223
231.677	21400.6	0.000239	3986.82	0.01667	25387.5		231.5	899.705	3.8e-05	1339.86	0.04778	2239.61
231.577	19955.1	8.5e-05	3274.99	0.0094	23230.1		231.4	678.366	1.7e-05	1650.29	0.02238	2328.68
231.477	17750.2	2.9e-05	2653.16	0.00521	20403.3		231.3	502.058	8e-06	1960.76	0.0102	2462.83
231.377	15106.2	1e-05	2119.33	0.00289	17225.6		231.2	365.609	3e-06	2242.79	0.00458	2608.41
231.277	12325.2	3e-06	1670.25	0.00158	13995.4		231.1	261.708	1e-06	2465.49	0.00199	2727.19
231.177	9665.41	1e-06	1300.24	0.000847	10965.6		231	184.006	1e-06	2599.24	0.000839	2783.25
231.077	7305.7	0	999.584	0.000449	8305.28		230.9	127.443	0	2627	0.00035	2754.44
230.977	5330.48	0	758.329	0.000237	6088.81		230.8	86.8397	0	2545.45	0.000141	2632.29
230.877	3764.35	0	568.504	0.000123	4332.85		230.7	58.1233	0	2364.3	5.5e-05	2422.42
230.777	2574.49	0	421.455	6.3e-05	2995.95		230.6	38.3431	0	2108.5	2.1e-05	2146.84
230.677	1708.52	0	308.609	3.2e-05	2017.13		230.5	24.9021	0	1808.73	8e-06	1833.64
230.577	1100.55	0	223.019	1.6e-05	1323.57		230.4	15.8804	0	1495.24	3e-06	1511.12
230.477	688.703	0	159.508	8e-06	848.211		230.3	9.98277	0	1193.77	1e-06	1203.75
230.377	419.012	0	112.883	4e-06	531.895		230.2	6.18242	0	922.083	0	928.265
230.277	247.684	0	78.8464	2e-06	326.531		230.1	3.75731	0	690.427	0	694.184
230.177	142.543	0	54.3995	1e-06	196.942		230	2.25055	0	502.129	0	504.379
230.077	79.6462	0	37.1616	0	116.808		229.9	1.32923	0	354.905	0	356.234
229.977	43.3888	0	25.1054	0	68.4942		229.8	0.7698	0	244.002	0	244.772
229.877	22.9179	0	16.7307	0	39.6486		229.7	0.4392	0	163.55	0	163.99
229.777	11.8218	0	11.0272	0	22.8491		229.6	0.24737	0	106.816	0	107.063
229.677	5.90108	0	7.19882	0	13.0999		229.5	0.13649	0	67.9206	0	68.0571
229.577	2.8826	0	4.64169	0	7.52429		229.4	0.07414	0	42.1998	0	42.274
229.477	1.35915	0	2.95007	0	4.30922		229.3	0.03982	0	25.5851	0	25.6249
229.377	0.62874	0	1.85776	0	2.4865		229.2	0.02093	0	15.1032	0	15.1241
229.277	0.28023	0	1.15931	0	1.43954		229.1	0.01082	0	8.71373	0	8.72455
229.177	0.12261	0	0.71303	0	0.83564		229	0.00554	0	4.91075	0	4.91629
229.077	0.05168	0	0.43282	0	0.48449		228.9	0.00277	0	2.69492	0	2.69769
228.977	0.02136	0	0.26041	0	0.28178		228.8	0.00136	0	1.44403	0	1.44539
228.877	0.00851	0	0.15504	0	0.16355		228.7	0.000665	0	0.75647	0	0.75714
228.777	0.00332	0	0.09089	0	0.09421		228.6	0.000317	0	0.38604	0	0.38636
228.677	0.00125	0	0.05269	0	0.05394		228.5	0.000148	0	0.19201	0	0.19216
228.577	0.000462	0	0.03029	0	0.03075		228.4	6.9e-05	0	0.09345	0	0.09352
228.477	0.000164	0	0.01719	0	0.01736		228.3	3.1e-05	0	0.04435	0	0.04438
228.377	5.7e-05	0	0.0096	0	0.00966		228.2	1.4e-05	0	0.02046	0	0.02047
228.277	1.9e-05	0	0.00531	0	0.00533		228.1	6e-06	0	0.00924	0	0.00925
228.177	6e-06	0	0.00292	0	0.00293		228	3e-06	0	0.00408	0	0.00408
228.077	2e-06	0	0.00158	0	0.00158		227.9	1e-06	0	0.00174	0	0.00175
227.977	1e-06	0	0.000841	0	0.000842		227.8	0	0	0.000731	0	0.000731
227.877	0	0	0.000445	0	0.000445		227.7	0	0	0.0003	0	0.0003
227.777	0	0	0.000233	0	0.000233		227.6	0	0	0.000119	0	0.000119
227.677	0	0	0.00012	0	0.00012		227.5	0	0	4.6e-05	0	4.6e-05
227.577	0	0	6.1e-05	0	6.1e-05		227.4	0	0	1.8e-05	0	1.8e-05
227.477	0	0	3.1e-05	0	3.1e-05		227.3	0	0	6e-06	0	6e-06
227.377	0	0	1.5e-05	0	1.5e-05		227.2	0	0	2e-06	0	2e-06
227.277	0	0	8e-06	0	8e-06		227.1	0	0	1e-06	0	1e-06
227.177	0	0	4e-06	0	4e-06		227	0	0	0	0	0
227.077	0	0	2e-06	0	2e-06		226.9	0	0	0	0	0
226.977	0	0	1e-06	0	1e-06		226.8	0	0	0	0	0
226.877	0	0	0	0	0		226.7	0	0	0	0	0
226.777	0	0	0	0	0		226.6	0	0	0	0	0
226.677	0	0	0	0	0		226.5	0	0	0	0	0
226.577	0	0	0	0	0		226.4	0	0	0	0	0
226.477	0	0	0	0	0		226.3	0	0	0	0	0
226.377	0	0	0	0	0		226.2	0	0	0	0	0
226.277	0	0	0	0	0		226.1	0	0	0	0	0
226.177	0	0	0	0	0		226	0	0	0	0	0
226.077	0	0	0	0	0		225.9	0	0	0	0	0
225.977	0	0	0	0	0		225.8	0	0	0	0	0
225.877	0	0	0	0	0		225.7	0	0	0	0	0
225.777	0	0	0	0	0		225.6	0	0	0	0	0
225.677	0	0	0	0	0		225.5	0	0	0	0	0
225.577	0	0	0	0	0		225.4	0	0	0	0	0
225.477	0	0	0	0	0		225.3	0	0	0	0	0
225.377	0	0	0	0	0		225.2	0	0	0	0	0
225.277	0	0	0	0	0		225.1	0	0	0	0	0
225.177	0	0	0	0	0		225	0	0	0	0	0
225.077	0	0	0	0	0		224.9	0	0	0	0	0
224.977	0	0	0	0	0		224.8	0	0	0	0	0
224.877	0	0	0	0	0		224.7	0	0	0	0	0
224.777	0	0	0	0	0		224.6	0	0	0	0	0
224.677	0	0	0	0	0		224.5	0	0	0	0	0
224.577	0	0	0	0	0		224.4	0	0	0	0	0
224.477	0	0	0	0	0		224.3	0	0	0	0	0
224.377	0	0	0	0	0
224.277	0	0	0	0	0
224.177	0	0	0	0	0
224.077	0	0	0	0	0
223.977	0	0	0	0	0
223.877	0	0	0	0	0
223.777	0	0	0	0	0
223.677	0	0	0	0	0
223.577	0	0	0	0	0
223.477	0	0	0	0	0
223.377	0	0	0	0	0
223.277	0	0	0	0	0
223.177	0	0	0	0	0
223.077	0	0	0	0	0
222.977	0	0	0	0	0
222.877	0	0	0	0	0
222.777	0	0	0	0	0
222.677	0	0	0	0	0
222.577	0	0	0	0	0
222.477	0	0	0	0	0

## Sheet: Figure 2f
Figure 2f
MoOx						MoOx-Ag
Binding energy (eV)	Intensity					Binding energy (eV)	Intensity
540.28	9365.56	9365.56	9365.56	9365.56		542.43	16686.3	16686.3	16686.3	16686.3
540.18	9376.67	9365.52	9365.52	9365.52		542.33	16722.5	16722.5	16722.5	16722.5
540.08	9311.11	9365.34	9365.34	9365.34		542.23	16551.3	16551.3	16551.3	16551.3
539.98	9393.33	9365.24	9365.24	9365.24		542.13	16512.5	16512.5	16512.5	16512.5
539.88	9266.67	9364.91	9364.91	9364.91		542.03	16747.5	16747.5	16747.5	16747.5
539.78	9337.78	9364.82	9364.82	9364.82		541.93	16575	16575	16575	16575
539.68	9163.33	9364.15	9364.15	9364.15		541.83	16410	16410	16410	16410
539.58	9104.44	9363.27	9363.27	9363.27		541.73	16233.8	16233.8	16233.8	16233.8
539.48	9194.44	9362.71	9362.71	9362.71		541.63	16435	16435	16435	16435
539.38	9006.67	9361.52	9361.52	9361.52		541.53	16508.8	16508.8	16508.8	16508.8
539.28	9156.67	9360.83	9360.83	9360.83		541.43	16487.5	16487.5	16487.5	16487.5
539.18	9122.22	9360.03	9360.03	9360.03		541.33	16308.8	16308.8	16308.8	16308.8
539.08	9134.44	9359.27	9359.27	9359.27		541.23	16275	16275	16275	16275
538.98	9192.22	9358.71	9358.71	9358.71		541.13	16280	16280	16280	16280
538.88	9045.56	9357.67	9357.67	9357.67		541.03	16300	16300	16300	16300
538.78	9156.67	9356.99	9356.99	9356.99		540.93	16442.5	16442.5	16442.5	16442.5
538.68	9226.67	9356.56	9356.56	9356.56		540.83	16047.5	16047.5	16047.5	16047.5
538.58	9033.33	9355.47	9355.47	9355.47		540.73	16201.3	16201.3	16201.3	16201.3
538.48	9125.56	9354.7	9354.7	9354.7		540.63	16231.3	16231.3	16231.3	16231.3
538.38	9150	9354.02	9354.02	9354.02		540.53	16295	16295	16295	16295
538.28	9133.33	9353.28	9353.28	9353.28		540.43	15983.8	15983.8	15983.8	15983.8
538.18	9058.89	9352.29	9352.29	9352.29		540.33	16131.3	16131.3	16131.3	16131.3
538.08	9176.67	9351.7	9351.7	9351.7		540.23	15975	15975	15975	15975
537.98	9062.22	9350.73	9350.73	9350.73		540.13	15932.5	15932.5	15932.5	15932.5
537.88	8914.44	9349.27	9349.27	9349.27		540.03	15920	15920	15920	15920
537.78	9065.56	9348.32	9348.32	9348.32		539.93	15751.3	15751.3	15751.3	15751.3
537.68	9124.44	9347.57	9347.57	9347.57		539.83	15948.8	15948.8	15948.8	15948.8
537.58	9005.56	9346.42	9346.42	9346.42		539.73	16006.3	16006.3	16006.3	16006.3
537.48	8924.44	9345.01	9345.01	9345.01		539.63	16026.3	16026.3	16026.3	16026.3
537.38	9065.56	9344.07	9344.07	9344.07		539.53	15855	15855	15855	15855
537.28	8958.89	9342.78	9342.78	9342.78		539.43	15640	15640	15640	15640
537.18	9126.67	9342.06	9342.06	9342.06		539.33	15811.3	15811.3	15811.3	15811.3
537.08	9114.44	9341.3	9341.3	9341.3		539.23	15958.8	15958.8	15958.8	15958.8
536.98	9014.44	9340.2	9340.21	9340.2		539.13	15940	15940	15940	15940
536.88	9053.33	9339.24	9339.25	9339.24		539.03	15917.5	15917.5	15917.5	15917.5
536.78	9085.56	9338.39	9338.41	9338.39		538.93	15823.8	15823.8	15823.8	15823.8
536.68	8994.44	9337.24	9337.26	9337.24		538.83	15938.8	15938.8	15938.8	15938.8
536.58	9061.11	9336.31	9336.35	9336.31		538.73	16170	16170	16170	16170
536.48	9038.89	9335.31	9335.38	9335.31		538.63	16097.5	16097.5	16097.5	16097.5
536.38	9071.11	9334.43	9334.52	9334.43		538.53	15777.5	15777.5	15777.5	15777.5
536.28	9031.11	9333.41	9333.56	9333.41		538.43	15860	15860	15860	15860
536.18	9167.78	9332.86	9333.07	9332.86		538.33	15756.3	15756.3	15756.3	15756.3
536.08	9248.89	9332.58	9332.89	9332.58		538.23	15752.5	15752.5	15752.6	15752.5
535.98	9023.33	9331.54	9332.01	9331.54		538.13	15678.8	15678.8	15678.9	15678.8
535.88	9061.11	9330.63	9331.32	9330.63		538.03	16155	16155	16155.1	16155
535.78	9065.56	9329.75	9330.75	9329.75		537.93	15982.5	15982.5	15982.7	15982.5
535.68	9175.56	9329.23	9330.68	9329.23		537.83	15866.3	15866.3	15866.5	15866.3
535.58	9174.44	9328.71	9330.79	9328.71		537.73	15606.3	15606.3	15606.6	15606.3
535.48	9120	9328.01	9330.97	9328.01		537.63	15738.8	15738.8	15739.2	15738.8
535.38	9051.11	9327.08	9331.29	9327.08		537.53	16076.3	16076.3	16076.9	16076.3
535.28	9062.22	9326.2	9332.1	9326.2		537.43	16001.3	16001.3	16002.1	16001.3
535.18	9122.22	9325.51	9333.74	9325.51		537.33	15986.3	15986.3	15987.3	15986.3
535.08	9000	9324.42	9335.8	9324.42		537.23	15867.5	15867.5	15868.9	15867.5
534.98	9133.33	9323.78	9339.43	9323.78		537.13	15857.5	15857.5	15859.4	15857.5
534.88	9010	9322.73	9344.12	9322.73		537.03	15907.5	15907.5	15909.9	15907.5
534.78	9157.78	9322.18	9351.17	9322.18		536.93	15861.3	15861.3	15864.4	15861.3
534.68	9235.56	9321.89	9360.85	9321.89		536.83	15896.3	15896.3	15900.3	15896.3
534.58	9143.33	9321.29	9373.24	9321.29		536.73	15961.3	15961.3	15966.5	15961.3
534.48	9272.22	9321.12	9390.01	9321.12		536.63	16142.5	16142.5	16149.3	16142.5
534.38	9276.67	9320.97	9411.74	9320.97		536.53	15965	15965	15973.6	15965
534.28	9455.56	9320.52	9439.12	9320.52		536.43	16057.5	16057.5	16068.5	16057.5
534.18	9403.33	9320.24	9473.96	9320.24		536.33	16163.8	16120.7	16134.6	16120.7
534.08	9546.67	9319.48	9517.12	9319.48		536.23	16141.3	16120.6	16138.2	16120.6
533.98	9615.56	9318.48	9571.01	9318.48		536.13	16081.3	16120.5	16142.5	16120.5
533.88	9662.22	9317.32	9637.81	9317.32		536.03	16052.5	16120.3	16147.9	16120.3
533.78	9743.33	9315.89	9719.31	9315.88		535.93	16105	16120.2	16154.6	16120.2
533.68	9888.89	9313.97	9817.62	9313.95		535.83	16126.3	16120.2	16162.9	16120.2
533.58	10130	9311.23	9934.92	9311.2		535.73	16121.3	16120.2	16173	16120.2
533.48	10185.6	9308.32	10075.1	9308.25		535.63	15900	16119.5	16184.3	16119.5
533.38	10233.3	9305.28	10241.1	9305.13		535.53	16005	16119.1	16198.7	16119.1
533.28	10482.2	9301.45	10433.7	9301.16		535.43	16163.8	16118.9	16216	16118.9
533.18	10634.4	9297.24	10655.4	9296.66		535.33	16292.5	16118.3	16236.1	16118.3
533.08	10841.1	9292.56	10907.4	9291.45		535.23	16251.3	16117.9	16260.6	16117.9
532.98	11271.1	9286.87	11190.8	9284.77		535.13	16370	16117	16288.8	16117
532.88	11524.4	9281.07	11506	9277.22		535.03	16455	16115.9	16321.9	16115.9
532.78	11744.4	9275.84	11850.7	9268.89		534.93	16427.5	16114.9	16360.9	16114.9
532.68	12106.7	9271.58	12221.4	9259.32		534.83	16355	16114.1	16406.2	16114.1
532.58	12516.7	9269.52	12613.6	9248.33		534.73	16681.3	16112.2	16458.2	16112.2
532.48	13013.3	9271.49	13021	9235.63		534.63	16722.5	16110.1	16517.8	16110.1
532.38	13454.4	9280.83	13435.2	9221.4		534.53	16488.8	16108.8	16586.4	16108.8
532.28	13941.1	9301.95	13845.5	9205.48		534.43	16667.5	16107	16665.2	16107
532.18	14442.2	9341.16	14240.8	9187.82		534.33	16886.3	16104.3	16752.8	16104.3
532.08	14957.8	9407.03	14608.9	9168.35		534.23	16918.8	16101.6	16851.4	16101.6
531.98	15504.4	9510.66	14936.2	9146.98		534.13	17276.3	16097.7	16961.2	16097.7
531.88	15808.9	9666.89	15209	9124.51		534.03	17496.3	16093	17081.7	16093
531.78	16261.1	9891.92	15417.4	9100.43		533.93	17625	16087.8	17215.1	16087.8
531.68	16671.1	10204.5	15552.6	9074.9		533.83	17513.8	16083.1	17361.7	16083
531.58	17153.3	10623.6	15607.6	9047.65		533.73	17671.3	16077.7	17519.8	16077.7
531.48	17582.2	11166.5	15577.8	9018.86		533.63	17892.5	16071.7	17690.9	16071.6
531.38	18213.3	11844	15460.2	8987.84		533.53	18110	16064.9	17872.6	16064.8
531.28	18900	12657.6	15262.1	8954.4		533.43	18150	16058	18064.6	16057.8
531.18	19604.4	13593.2	14990.2	8918.48		533.33	18183.8	16051	18266.8	16050.6
531.08	20246.7	14617.3	14653.9	8880.27		533.23	18487.5	16043.2	18475	16042.5
530.98	21178.9	15673	14262.6	8838.78		533.13	18616.3	16035.3	18688.4	16033.8
530.88	22031.1	16682.8	13828.8	8794.28		533.03	18688.8	16027.6	18904.2	16024.9
530.78	22434.4	17556.3	13368.8	8748.27		532.93	18878.8	16020.2	19119.2	16015.3
530.68	22371.1	18202.5	12896.3	8702.31		532.83	19097.5	16013.6	19329.2	16005
530.58	22148.9	18544.6	12422.7	8656.95		532.73	19408.8	16008.6	19531	15993.5
530.48	21588.9	18537.7	11959.3	8613.33		532.63	19422.5	16007.6	19721.9	15982
530.38	21022.2	18177.4	11515.3	8571.47		532.53	19567.5	16012.7	19895.5	15970
530.28	20088.9	17503.4	11097.4	8532.62		532.43	19930	16026.7	20050	15956.7
530.18	18871.1	16588.8	10711.1	8497.75		532.33	20221.3	16054.7	20180.3	15942.4
530.08	17787.8	15524	10358.6	8466.41		532.23	20353.8	16104.2	20282.9	15927.6
529.98	15964.4	14404.4	10044.1	8441.12		532.13	20471.3	16184.6	20358.1	15912.3
529.88	14566.7	13309.3	9767.86	8420.45		532.03	20856.3	16307	20398.7	15895.7
529.78	13424.4	12298.7	9526.4	8403.57		531.93	21111.3	16486.7	20406.3	15878.2
529.68	12270	11411.1	9318.22	8390.53		531.83	21555	16740.8	20381.4	15859.2
529.58	11366.7	10663.3	9140.45	8380.49		531.73	21682.5	17090	20318.9	15839.6
529.48	10631.1	10056.2	8990.31	8372.9		531.63	22362.5	17552.7	20224.5	15817.7
529.38	10061.1	9579.38	8865.69	8367.21		531.53	22858.8	18147.7	20098.3	15794.1
529.28	9585.56	9216.19	8762.3	8363.1		531.43	23300	18888	19941.1	15768.9
529.18	9270	8947.13	8677.14	8360.04		531.33	23936.3	19775.3	19758.8	15741.5
529.08	9193.33	8752.5	8607.07	8357.23		531.23	24790	20795.9	19551.3	15711.1
528.98	8855.56	8615.99	8550.8	8355.55		531.13	25525	21917.3	19323.9	15678.1
528.88	8741.11	8522.22	8506.09	8354.24		531.03	26451.3	23082.4	19080.7	15642
528.78	8557.78	8459.64	8470.71	8353.56		530.93	26930	24214.4	18825.2	15604.1
528.68	8486.67	8418.77	8442.76	8353.11		530.83	27977.5	25216.7	18560.8	15562.5
528.58	8538.89	8392.29	8420.53	8352.48		530.73	28607.5	25991.9	18292.1	15518.7
528.48	8576.67	8375.36	8402.96	8351.73		530.63	28796.3	26454.9	18023.8	15474.2
528.38	8447.78	8365.15	8389.83	8351.4		530.53	28980	26548.1	17758.6	15428.8
528.28	8553.33	8358.55	8379.31	8350.72		530.43	28520	26257.5	17501.4	15384.9
528.18	8435.56	8354.8	8371.53	8350.43		530.33	27725	25612.8	17255.6	15343.4
528.08	8343.33	8352.8	8365.84	8350.41		530.23	26520	24682.9	17023.1	15305.9
527.98	8525.56	8351.1	8361.02	8349.82		530.13	25318.8	23559.5	16806.9	15272.3
527.88	8362.22	8350.45	8357.88	8349.78		530.03	24028.8	22342.2	16606.8	15242.9
527.78	8365.56	8350.07	8355.54	8349.73		529.93	22526.3	21122.6	16423.7	15218.5
527.68	8316.67	8349.79	8353.75	8349.61		529.83	20862.5	19973.9	16260.3	15199.5
527.58	8160	8349.06	8351.9	8348.98		529.73	19696.3	18943.9	16112.6	15184.4
527.48	8172.22	8348.43	8350.43	8348.39		529.63	18533.8	18059.7	15981.5	15173.2
527.38	8266.67	8348.13	8349.54	8348.11		529.53	17860	17327.6	15865.2	15164.2
527.28	8375.56	8348.03	8349.01	8348.02		529.43	17100	16742.1	15762	15157.7
527.18	8280	8347.8	8348.47	8347.79		529.33	16511.3	16287.8	15672.3	15153.1
527.08	8147.78	8347.12	8347.58	8347.12		529.23	16063.8	15945.2	15593.9	15150.1
526.98	8322.22	8347.04	8347.35	8347.04		529.13	15888.8	15693.1	15524.7	15147.6
526.88	8188.89	8346.51	8346.72	8346.51		529.03	15413.8	15513.2	15466.6	15146.7
526.78	8256.67	8346.21	8346.35	8346.21		528.93	15601.3	15386.4	15414.8	15145.2
526.68	8300	8346.05	8346.15	8346.05		528.83	15476.3	15299.6	15370.3	15144
526.58	8357.78	8346.01	8346.07	8346.01		528.73	15365	15241.6	15332.6	15143.3
526.48	8383.33	8345.89	8345.93	8345.89		528.63	15258.8	15203.8	15300.3	15142.9
526.38	8311.11	8345.77	8345.8	8345.77		528.53	15386.3	15179.1	15272.6	15142.1
526.28	8171.11	8345.19	8345.2	8345.19		528.43	15240	15163.8	15249.5	15141.8
526.18	8236.67	8344.82	8344.83	8344.82		528.33	15156.3	15154.6	15230.1	15141.7
526.08	8324.44	8344.75	8344.76	8344.75		528.23	15306.3	15148.5	15213.6	15141.2
525.98	8255.56	8344.46	8344.46	8344.46		528.13	15166.3	15145.2	15200.1	15141.1
525.88	8150	8343.8	8343.81	8343.8		528.03	15328.8	15142.7	15188.2	15140.5
525.78	8308.89	8343.69	8343.69	8343.69		527.93	15068.8	15141.4	15178.9	15140.2
525.68	8295.56	8343.53	8343.53	8343.53		527.83	15037.5	15140.5	15170.9	15139.9
525.58	8233.33	8343.16	8343.16	8343.16		527.73	15310	15139.6	15164.2	15139.3
525.48	8203.33	8342.69	8342.69	8342.69		527.63	15191.3	15139.3	15159	15139.1
525.38	8178.89	8342.14	8342.14	8342.14		527.53	15155	15139.2	15154.8	15139.1
525.28	8268.89	8341.89	8341.89	8341.89		527.43	15061.3	15138.9	15151.3	15138.8
525.18	8191.11	8341.39	8341.39	8341.39		527.33	15091.3	15138.7	15148.5	15138.7
525.08	8325.56	8341.34	8341.34	8341.34		527.23	15052.5	15138.4	15146.1	15138.4
524.98	8182.22	8340.8	8340.8	8340.8		527.13	15127.5	15138.3	15144.4	15138.3
524.88	8256.67	8340.52	8340.52	8340.52		527.03	15235	15235	15239.7	15235
524.78	8260	8340.25	8340.25	8340.25		526.93	15205	15205	15208.6	15205
524.68	8245.56	8339.93	8339.93	8339.93		526.83	14995	14995	14997.8	14995
524.58	8314.44	8339.85	8339.85	8339.85		526.73	15042.5	15042.5	15044.6	15042.5
524.48	8281.11	8339.65	8339.65	8339.65		526.63	14987.5	14987.5	14989.1	14987.5
524.38	8112.22	8338.89	8338.89	8338.89		526.53	15067.5	15067.5	15068.8	15067.5
524.28	8338.89	8338.89	8338.89	8338.89		526.43	15093.8	15093.8	15094.7	15093.8
						526.33	14913.8	14913.8	14914.5	14913.8
						526.23	15137.5	15137.5	15138	15137.5
						526.13	15050	15050	15050.4	15050
						526.03	15032.5	15032.5	15032.8	15032.5
						525.93	15090	15090	15090.2	15090
						525.83	15093.8	15093.8	15093.9	15093.8
						525.73	15392.5	15392.5	15392.6	15392.5
						525.63	15056.3	15056.3	15056.3	15056.3
						525.53	14985	14985	14985.1	14985
						525.43	15026.3	15026.3	15026.3	15026.3
						525.33	14881.3	14881.3	14881.3	14881.3
						525.23	15120	15120	15120	15120
						525.13	15133.8	15133.8	15133.8	15133.8
						525.03	15061.3	15061.3	15061.3	15061.3
						524.93	15085	15085	15085	15085
						524.83	15223.8	15223.8	15223.8	15223.8
						524.73	15157.5	15157.5	15157.5	15157.5
						524.63	15202.5	15202.5	15202.5	15202.5
						524.53	15138.8	15138.8	15138.8	15138.8
						524.43	15063.8	15063.8	15063.8	15063.8
						524.33	15173.8	15173.8	15173.8	15173.8
						524.23	15176.3	15176.3	15176.3	15176.3
						524.13	15336.3	15336.3	15336.3	15336.3
						524.03	15006.3	15006.3	15006.3	15006.3
						523.93	15113.8	15113.8	15113.8	15113.8
						523.83	15105	15105	15105	15105
						523.73	15061.3	15061.3	15061.3	15061.3
						523.63	14922.5	14922.5	14922.5	14922.5
						523.53	14997.5	14997.5	14997.5	14997.5
						523.43	14903.8	14903.8	14903.8	14903.8
						523.33	15088.8	15088.8	15088.8	15088.8
						523.23	15262.5	15262.5	15262.5	15262.5
						523.13	15323.8	15323.8	15323.8	15323.8
						523.03	15111.3	15111.3	15111.3	15111.3
						522.93	15121.3	15121.3	15121.3	15121.3
						522.83	15300	15300	15300	15300
						522.73	15300	15300	15300	15300
						522.63	15158.8	15158.8	15158.8	15158.8
						522.53	15220	15220	15220	15220
						522.43	14987.5	14987.5	14987.5	14987.5

## Sheet: Figure 3a,b
Figure 3a and b
	Free energy (eV)
	MoOx	MoOx-Ag
OH- + *→ OH*	0.445941	0.381942
OH* + OH-→ O* + H2O(l)	1.29262	1.12913
O* + OH-→ OOH*	2.31696	1.54848
OOH* + OH-→ O2(g) + H2O(l)	0.864486	1.86045
Ag+ + *→ Ag*	-0.755953	-0.966677
* means MoOx or MoOx-Ag

[truncated: 17 more sheets: Figure 3c, Figure 4a, Figure 4b, Figure 4c, Figure 4d, Supplementary Figure 2b, Supplementary Figure 6a, Supplementary Figure 6b, Supplementary Figure 6c, Supplementary Figure 7, Supplementary Figure 8, Supplementary Figure 9, Supplementary Figure 10, Supplementary Figure 12, Supplementary Figure 13a, Supplementary Figure 13b, Supplementary Figure 16]
