# Supplementary material for: Mixed-valence molybdenum oxide as a recyclable sorbent for silver removal and recovery from wastewater
Source: Nat Commun. 2023 Mar 13;14:1365. doi: 10.1038/s41467-023-37143-2 (PMC10011435; doi:10.1038/s41467-023-37143-2)
Supplement: Supplementary file 3 — Source Data [file 41467_2023_37143_MOESM3_ESM.zip › MoOx/MoOx-OH.cif]

data_CONTCAR-2
_audit_creation_date              2022-03-12
_audit_creation_method            'Materials Studio'
_symmetry_space_group_name_H-M    'P1'
_symmetry_Int_Tables_number       1
_symmetry_cell_setting            triclinic
loop_
_symmetry_equiv_pos_as_xyz
  x,y,z
_cell_length_a                    11.5147
_cell_length_b                    11.5147
_cell_length_c                    20.3350
_cell_angle_alpha                 90.0000
_cell_angle_beta                  90.0000
_cell_angle_gamma                 72.3236
loop_
_atom_site_label
_atom_site_type_symbol
_atom_site_fract_x
_atom_site_fract_y
_atom_site_fract_z
_atom_site_U_iso_or_equiv
_atom_site_adp_type
_atom_site_occupancy
Mo1    Mo    0.39413   0.43437   0.09218   0.01267  Uiso   1.00
Mo2    Mo    0.32186   0.39254   0.20025   0.01267  Uiso   1.00
Mo3    Mo    0.17151   0.30352   0.31893   0.01267  Uiso   1.00
Mo4    Mo    0.12966   0.08163   0.43090   0.01267  Uiso   1.00
Mo5    Mo    0.14237   0.15022   0.10565   0.01267  Uiso   1.00
Mo6    Mo    0.49757   0.08220   0.28070   0.01267  Uiso   1.00
Mo7    Mo    0.41857   0.43551   0.37313   0.01267  Uiso   1.00
Mo8    Mo    0.29970   0.47380   0.53189   0.01267  Uiso   1.00
Mo9    Mo    0.88871   0.44010   0.09363   0.01267  Uiso   1.00
Mo10   Mo    0.85123   0.36049   0.23558   0.01267  Uiso   1.00
Mo11   Mo    0.68360   0.20871   0.30922   0.01267  Uiso   1.00
Mo12   Mo    0.57708   0.14794   0.44317   0.01267  Uiso   1.00
Mo13   Mo    0.64049   0.16373   0.08347   0.01267  Uiso   1.00
Mo14   Mo    1.01890   0.05359   0.26061   0.01267  Uiso   1.00
Mo15   Mo    0.94047   0.51135   0.43192   0.01267  Uiso   1.00
Mo16   Mo    0.83254   0.30138   0.44185   0.01267  Uiso   1.00
Mo17   Mo    0.45236   0.92705   0.12026   0.01267  Uiso   1.00
Mo18   Mo    0.27239   0.85078   0.21511   0.01267  Uiso   1.00
Mo19   Mo    0.25711   0.79054   0.38263   0.01267  Uiso   1.00
Mo20   Mo    0.04482   0.71853   0.49517   0.01267  Uiso   1.00
Mo21   Mo    0.16008   0.60063   0.14443   0.01267  Uiso   1.00
Mo22   Mo    0.51737   0.58052   0.25666   0.01267  Uiso   1.00
Mo23   Mo    0.37930   0.97346   0.37916   0.01267  Uiso   1.00
Mo24   Mo    0.16961   0.85747   0.49639   0.01267  Uiso   1.00
Mo25   Mo    0.95192   0.93979   0.09824   0.01267  Uiso   1.00
Mo26   Mo    0.76704   0.85026   0.20984   0.01267  Uiso   1.00
Mo27   Mo    0.75610   0.79069   0.39596   0.01267  Uiso   1.00
Mo28   Mo    0.54051   0.64689   0.43740   0.01267  Uiso   1.00
Mo29   Mo    0.58773   0.64357   0.12321   0.01267  Uiso   1.00
Mo30   Mo    1.00863   0.58819   0.30684   0.01267  Uiso   1.00
Mo31   Mo    0.95302   0.88776   0.38544   0.01267  Uiso   1.00
Mo32   Mo    0.68002   0.72537   0.47505   0.01267  Uiso   1.00
O1     O     0.08378   0.29794   0.10670   0.01267  Uiso   1.00
O2     O     0.46994   0.26568   0.22525   0.01267  Uiso   1.00
O3     O     0.33110   0.14326   0.33397   0.01267  Uiso   1.00
O4     O     0.14540   0.55866   0.52153   0.01267  Uiso   1.00
O5     O     0.03209   0.07619   0.08490   0.01267  Uiso   1.00
O6     O     0.40222   0.48716   0.25954   0.01267  Uiso   1.00
O7     O     0.30178   0.36981   0.33507   0.01267  Uiso   1.00
O8     O     0.29683   0.33340   0.55368   0.01267  Uiso   1.00
O9     O     0.30880   0.31121   0.10910   0.01267  Uiso   1.00
O10    O     0.17795   0.30927   0.22558   0.01267  Uiso   1.00
O11    O     0.08890   0.14886   0.33792   0.01267  Uiso   1.00
O12    O     0.47205   0.05176   0.43405   0.01267  Uiso   1.00
O13    O     0.29699   0.02390   0.06648   0.01267  Uiso   1.00
O14    O     0.17883   0.54212   0.22323   0.01267  Uiso   1.00
O15    O     0.08976   0.42612   0.40056   0.01267  Uiso   1.00
O16    O     0.49250   0.30318   0.45620   0.01267  Uiso   1.00
O17    O     0.56748   0.32270   0.06218   0.01267  Uiso   1.00
O18    O     1.00643   0.19073   0.21711   0.01267  Uiso   1.00
O19    O     0.84203   0.07065   0.28195   0.01267  Uiso   1.00
O20    O     0.73002   0.40122   0.50083   0.01267  Uiso   1.00
O21    O     0.53999   0.04603   0.07219   0.01267  Uiso   1.00
O22    O     0.94957   0.45949   0.28098   0.01267  Uiso   1.00
O23    O     0.80543   0.31772   0.33149   0.01267  Uiso   1.00
O24    O     0.73651   0.18372   0.42416   0.01267  Uiso   1.00
O25    O     0.83322   0.33597   0.13887   0.01267  Uiso   1.00
O26    O     0.65262   0.19440   0.17351   0.01267  Uiso   1.00
O27    O     0.53826   0.15648   0.35340   0.01267  Uiso   1.00
O28    O     1.04515  -0.00694   0.47822   0.01267  Uiso   1.00
O29    O     0.82272   0.09738   0.06384   0.01267  Uiso   1.00
O30    O     0.64351   0.46138   0.20975   0.01267  Uiso   1.00
O31    O     0.54896   0.37794   0.32299   0.01267  Uiso   1.00
O32    O     0.98105   0.22255   0.47609   0.01267  Uiso   1.00
O33    O    -0.00737   0.91276   0.02526   0.01267  Uiso   1.00
O34    O     0.43147   0.72256   0.20134   0.01267  Uiso   1.00
O35    O     0.23715   0.63032   0.36051   0.01267  Uiso   1.00
O36    O     0.26961   0.03990   0.46855   0.01267  Uiso   1.00
O37    O    -0.00901   0.55818   0.09525   0.01267  Uiso   1.00
O38    O     0.48029   0.94209   0.21553   0.01267  Uiso   1.00
O39    O     0.33438   0.87603   0.30454   0.01267  Uiso   1.00
O40    O     0.30040   0.83338   0.54864   0.01267  Uiso   1.00
O41    O     0.32562   0.87889   0.13897   0.01267  Uiso   1.00
O42    O     0.12715   0.74174   0.17514   0.01267  Uiso   1.00
O43    O    -0.01450   0.71649   0.40192   0.01267  Uiso   1.00
O44    O     0.43799   0.50310   0.46605   0.01267  Uiso   1.00
O45    O     0.25929   0.55947   0.07112   0.01267  Uiso   1.00
O46    O     0.18711   1.08245   0.17928   0.01267  Uiso   1.00
O47    O     0.08943   0.93242   0.32904   0.01267  Uiso   1.00
O48    O     0.41006   0.81876   0.42179   0.01267  Uiso   1.00
O49    O     0.51264   0.80522   0.07006   0.01267  Uiso   1.00
O50    O     0.96797   0.69726   0.24760   0.01267  Uiso   1.00
O51    O     0.85247   0.61607   0.37267   0.01267  Uiso   1.00
O52    O     0.75142  -0.05496   0.42399   0.01267  Uiso   1.00
O53    O     0.47867   0.56877   0.09161   0.01267  Uiso   1.00
O54    O     0.97434   0.90435   0.20699   0.01267  Uiso   1.00
O55    O     0.84157   0.84300   0.31446   0.01267  Uiso   1.00
O56    O     0.52777   0.65389   0.52264   0.01267  Uiso   1.00
O57    O     0.89093   0.77880   0.13533   0.01267  Uiso   1.00
O58    O     0.67242   0.71792   0.21312   0.01267  Uiso   1.00
O59    O     0.50991   0.64845   0.34467   0.01267  Uiso   1.00
O60    O     0.88582   0.58016   0.49935   0.01267  Uiso   1.00
O61    O     0.80265   0.56632   0.06009   0.01267  Uiso   1.00
O62    O     0.68995   0.98052   0.17579   0.01267  Uiso   1.00
O63    O     0.56310   0.91878   0.32330   0.01267  Uiso   1.00
O64    O     0.91997   0.79798   0.54489   0.01267  Uiso   1.00
O      O     0.36926   0.50606   0.62043   0.00000  Uiso   1.00
H      H     0.33985   0.49284   0.67113   0.00000  Uiso   1.00
loop_
_geom_bond_atom_site_label_1
_geom_bond_atom_site_label_2
_geom_bond_distance
_geom_bond_site_symmetry_2
_ccdc_geom_bond_type
Mo1    Mo2     2.449   .     S
Mo1    Mo21    2.987   .     S
Mo1    O9      1.985   .     S
Mo1    O17     2.110   .     S
Mo1    O45     1.820   .     S
Mo1    O53     2.063   .     S
Mo2    Mo21    2.791   .     S
Mo2    O2      1.946   .     S
Mo2    O6      2.027   .     S
Mo2    O9      2.103   .     S
Mo2    O10     2.213   .     S
Mo2    O14     2.043   .     S
Mo3    O3      2.195   .     S
Mo3    O7      1.907   .     S
Mo3    O10     1.902   .     S
Mo3    O11     2.292   .     S
Mo3    O15     2.197   .     S
Mo4    Mo23    2.958   1_545 S
Mo4    Mo24    2.815   1_545 S
Mo4    O11     2.043   .     S
Mo4    O28     1.875   1_455 S
Mo4    O32     2.172   1_455 S
Mo4    O36     1.716   .     S
Mo5    O1      1.628   .     S
Mo5    O5      1.782   .     S
Mo5    O13     2.085   .     S
Mo5    O46     1.695   1_545 S
Mo6    Mo11    2.990   .     S
Mo6    Mo23    2.910   1_545 S
Mo6    O2      2.330   .     S
Mo6    O3      2.127   .     S
Mo6    O27     1.839   .     S
Mo6    O38     2.143   1_545 S
Mo6    O63     2.000   1_545 S
Mo7    O7      1.897   .     S
Mo7    O16     2.261   .     S
Mo7    O31     1.769   .     S
Mo7    O44     2.081   .     S
Mo8    O4      1.761   .     S
Mo8    O8      1.686   .     S
Mo8    O44     2.183   .     S
Mo8    O       2.050   .     S
Mo9    O25     1.777   .     S
Mo9    O37     2.052   1_655 S
Mo9    O61     1.638   .     S
Mo10   O18     2.244   .     S
Mo10   O22     2.054   .     S
Mo10   O23     2.117   .     S
Mo10   O25     2.006   .     S
Mo11   O19     2.098   .     S
Mo11   O23     2.195   .     S
Mo11   O27     2.140   .     S
Mo11   O31     2.108   .     S
Mo12   O12     1.881   .     S
Mo12   O16     1.777   .     S
Mo12   O24     2.037   .     S
Mo12   O27     1.875   .     S
Mo13   O17     1.819   .     S
Mo13   O21     2.045   .     S
Mo13   O26     1.878   .     S
Mo13   O29     2.043   .     S
Mo14   O11     2.205   1_655 S
Mo14   O18     1.777   .     S
Mo14   O19     2.033   .     S
Mo14   O47     1.963   1_645 S
Mo14   O54     2.223   1_545 S
Mo15   Mo30    2.879   .     S
Mo15   O15     1.817   1_655 S
Mo15   O51     1.786   .     S
Mo15   O60     1.613   .     S
Mo16   O20     1.825   .     S
Mo16   O23     2.266   .     S
Mo16   O24     2.024   .     S
Mo16   O32     1.814   .     S
Mo17   O13     2.104   1_565 S
Mo17   O21     2.166   1_565 S
Mo17   O38     1.980   .     S
Mo17   O41     1.753   .     S
Mo17   O49     1.703   .     S
Mo18   O34     1.993   .     S
Mo18   O39     2.007   .     S
Mo18   O41     1.732   .     S
Mo19   Mo23    2.867   .     S
Mo19   Mo24    2.547   .     S
Mo19   O35     1.979   .     S
Mo19   O39     2.194   .     S
Mo19   O48     2.047   .     S
Mo20   Mo24    2.454   .     S
Mo20   Mo31    2.940   1_455 S
Mo20   O4      1.929   .     S
Mo20   O43     2.018   .     S
Mo20   O64     1.768   1_455 S
Mo21   O14     1.726   .     S
Mo21   O42     1.673   .     S
Mo21   O45     1.850   .     S
Mo22   Mo29    2.984   .     S
Mo22   O6      1.945   .     S
Mo22   O30     1.921   .     S
Mo22   O34     1.984   .     S
Mo22   O59     1.945   .     S
Mo23   Mo4     2.958   1_565 S
Mo23   Mo6     2.910   1_565 S
Mo23   O3      2.078   1_565 S
Mo23   O12     1.945   1_565 S
Mo23   O36     2.213   1_565 S
Mo23   O39     2.045   .     S
Mo23   O48     1.915   .     S
Mo23   O63     2.314   .     S
Mo24   Mo4     2.815   1_565 S
Mo24   O28     1.808   1_465 S
Mo24   O40     1.795   .     S
Mo25   O5      2.067   1_665 S
Mo25   O29     2.087   1_565 S
Mo25   O33     1.559   1_655 S
Mo25   O54     2.249   .     S
Mo25   O57     2.300   .     S
Mo26   O55     2.286   .     S
Mo26   O57     2.072   .     S
Mo26   O58     2.127   .     S
Mo26   O62     1.646   .     S
Mo27   Mo31    2.824   .     S
Mo27   Mo32    2.078   .     S
Mo27   O51     2.036   .     S
Mo27   O52     1.852   1_565 S
Mo27   O55     2.107   .     S
Mo28   Mo32    2.206   .     S
Mo28   O48     2.114   .     S
Mo28   O56     1.739   .     S
Mo28   O59     1.917   .     S
Mo29   O49     2.098   .     S
Mo29   O53     1.841   .     S
Mo29   O58     2.352   .     S
Mo30   O22     1.883   .     S
Mo30   O50     1.700   .     S
Mo30   O51     2.186   .     S
Mo31   Mo20    2.940   1_655 S
Mo31   O43     1.922   1_655 S
Mo31   O47     2.130   1_655 S
Mo31   O52     2.347   1_565 S
Mo31   O55     2.097   .     S
O3     Mo23    2.078   1_545 S
O5     Mo25    2.067   1_445 S
O11    Mo14    2.205   1_455 S
O12    Mo23    1.945   1_545 S
O13    Mo17    2.104   1_545 S
O15    Mo15    1.817   1_455 S
O21    Mo17    2.166   1_545 S
O28    Mo24    1.808   1_645 S
O28    Mo4     1.875   1_655 S
O29    Mo25    2.087   1_545 S
O32    Mo4     2.172   1_655 S
O33    Mo25    1.559   1_455 S
O36    Mo23    2.213   1_545 S
O37    Mo9     2.052   1_455 S
O38    Mo6     2.143   1_565 S
O43    Mo31    1.922   1_455 S
O46    Mo5     1.695   1_565 S
O47    Mo31    2.130   1_455 S
O47    Mo14    1.963   1_465 S
O52    Mo31    2.347   1_545 S
O52    Mo27    1.852   1_545 S
O54    Mo14    2.223   1_565 S
O63    Mo6     2.000   1_565 S
O64    Mo20    1.768   1_655 S
O      H       1.110   .     S
