# Supplementary material for: Mixed-valence molybdenum oxide as a recyclable sorbent for silver removal and recovery from wastewater
Source: Nat Commun. 2023 Mar 13;14:1365. doi: 10.1038/s41467-023-37143-2 (PMC10011435; doi:10.1038/s41467-023-37143-2)
Supplement: Supplementary file 3 — Source Data [file 41467_2023_37143_MOESM3_ESM.zip › MoOx/MoOx.cif]

#======================================================================
# CRYSTAL DATA
#----------------------------------------------------------------------
data_VESTA_phase_1

_chemical_name_common                  'cif2pos.py                            '
_cell_length_a                         11.514700
_cell_length_b                         11.514700
_cell_length_c                         20.334999
_cell_angle_alpha                      90.000000
_cell_angle_beta                       90.000000
_cell_angle_gamma                      72.323601
_cell_volume                           2568.887372
_space_group_name_H-M_alt              'P 1'
_space_group_IT_number                 1

loop_
_space_group_symop_operation_xyz
   'x, y, z'

loop_
   _atom_site_label
   _atom_site_occupancy
   _atom_site_fract_x
   _atom_site_fract_y
   _atom_site_fract_z
   _atom_site_adp_type
   _atom_site_B_iso_or_equiv
   _atom_site_type_symbol
   Mo1         1.0     0.394133     0.434368     0.092182    Biso  1.000000 Mo
   Mo2         1.0     0.321855     0.392541     0.200252    Biso  1.000000 Mo
   Mo3         1.0     0.171508     0.303521     0.318928    Biso  1.000000 Mo
   Mo4         1.0     0.129658     0.081631     0.430901    Biso  1.000000 Mo
   Mo5         1.0     0.142371     0.150218     0.105649    Biso  1.000000 Mo
   Mo6         1.0     0.497566     0.082195     0.280699    Biso  1.000000 Mo
   Mo7         1.0     0.418570     0.435513     0.373130    Biso  1.000000 Mo
   Mo8         1.0     0.299705     0.473804     0.531885    Biso  1.000000 Mo
   Mo9         1.0     0.888707     0.440102     0.093630    Biso  1.000000 Mo
   Mo10        1.0     0.851232     0.360487     0.235575    Biso  1.000000 Mo
   Mo11        1.0     0.683598     0.208708     0.309218    Biso  1.000000 Mo
   Mo12        1.0     0.577081     0.147940     0.443168    Biso  1.000000 Mo
   Mo13        1.0     0.640490     0.163728     0.083467    Biso  1.000000 Mo
   Mo14        1.0     1.018905     0.053593     0.260608    Biso  1.000000 Mo
   Mo15        1.0     0.940467     0.511347     0.431923    Biso  1.000000 Mo
   Mo16        1.0     0.832537     0.301376     0.441851    Biso  1.000000 Mo
   Mo17        1.0     0.452363     0.927048     0.120260    Biso  1.000000 Mo
   Mo18        1.0     0.272395     0.850783     0.215113    Biso  1.000000 Mo
   Mo19        1.0     0.257106     0.790542     0.382629    Biso  1.000000 Mo
   Mo20        1.0     0.044823     0.718528     0.495173    Biso  1.000000 Mo
   Mo21        1.0     0.160080     0.600628     0.144433    Biso  1.000000 Mo
   Mo22        1.0     0.517368     0.580524     0.256657    Biso  1.000000 Mo
   Mo23        1.0     0.379296     0.973460     0.379158    Biso  1.000000 Mo
   Mo24        1.0     0.169605     0.857467     0.496386    Biso  1.000000 Mo
   Mo25        1.0     0.951922     0.939792     0.098241    Biso  1.000000 Mo
   Mo26        1.0     0.767043     0.850261     0.209842    Biso  1.000000 Mo
   Mo27        1.0     0.756096     0.790694     0.395958    Biso  1.000000 Mo
   Mo28        1.0     0.540510     0.646889     0.437402    Biso  1.000000 Mo
   Mo29        1.0     0.587725     0.643565     0.123212    Biso  1.000000 Mo
   Mo30        1.0     1.008626     0.588193     0.306836    Biso  1.000000 Mo
   Mo31        1.0     0.953022     0.887758     0.385439    Biso  1.000000 Mo
   Mo32        1.0     0.680020     0.725368     0.475048    Biso  1.000000 Mo
   O1          1.0     0.083777     0.297939     0.106698    Biso  1.000000 O
   O2          1.0     0.469944     0.265681     0.225249    Biso  1.000000 O
   O3          1.0     0.331104     0.143261     0.333966    Biso  1.000000 O
   O4          1.0     0.145402     0.558660     0.521529    Biso  1.000000 O
   O5          1.0     0.032087     0.076186     0.084897    Biso  1.000000 O
   O6          1.0     0.402218     0.487164     0.259544    Biso  1.000000 O
   O7          1.0     0.301780     0.369806     0.335065    Biso  1.000000 O
   O8          1.0     0.296833     0.333399     0.553679    Biso  1.000000 O
   O9          1.0     0.308802     0.311214     0.109099    Biso  1.000000 O
   O10         1.0     0.177954     0.309265     0.225579    Biso  1.000000 O
   O11         1.0     0.088904     0.148863     0.337917    Biso  1.000000 O
   O12         1.0     0.472054     0.051763     0.434050    Biso  1.000000 O
   O13         1.0     0.296988     0.023900     0.066484    Biso  1.000000 O
   O14         1.0     0.178825     0.542123     0.223229    Biso  1.000000 O
   O15         1.0     0.089759     0.426119     0.400564    Biso  1.000000 O
   O16         1.0     0.492500     0.303180     0.456195    Biso  1.000000 O
   O17         1.0     0.567480     0.322701     0.062182    Biso  1.000000 O
   O18         1.0     1.006430     0.190728     0.217108    Biso  1.000000 O
   O19         1.0     0.842031     0.070654     0.281953    Biso  1.000000 O
   O20         1.0     0.730019     0.401217     0.500828    Biso  1.000000 O
   O21         1.0     0.539988     0.046030     0.072192    Biso  1.000000 O
   O22         1.0     0.949573     0.459492     0.280975    Biso  1.000000 O
   O23         1.0     0.805430     0.317718     0.331494    Biso  1.000000 O
   O24         1.0     0.736509     0.183722     0.424163    Biso  1.000000 O
   O25         1.0     0.833224     0.335970     0.138870    Biso  1.000000 O
   O26         1.0     0.652615     0.194399     0.173507    Biso  1.000000 O
   O27         1.0     0.538256     0.156484     0.353404    Biso  1.000000 O
   O28         1.0     1.045148    -0.006936     0.478216    Biso  1.000000 O
   O29         1.0     0.822717     0.097378     0.063837    Biso  1.000000 O
   O30         1.0     0.643505     0.461377     0.209754    Biso  1.000000 O
   O31         1.0     0.548955     0.377937     0.322986    Biso  1.000000 O
   O32         1.0     0.981046     0.222554     0.476090    Biso  1.000000 O
   O33         1.0    -0.007368     0.912764     0.025261    Biso  1.000000 O
   O34         1.0     0.431471     0.722562     0.201343    Biso  1.000000 O
   O35         1.0     0.237148     0.630322     0.360511    Biso  1.000000 O
   O36         1.0     0.269609     0.039902     0.468552    Biso  1.000000 O
   O37         1.0    -0.009008     0.558181     0.095253    Biso  1.000000 O
   O38         1.0     0.480292     0.942089     0.215527    Biso  1.000000 O
   O39         1.0     0.334376     0.876033     0.304535    Biso  1.000000 O
   O40         1.0     0.300400     0.833382     0.548635    Biso  1.000000 O
   O41         1.0     0.325622     0.878893     0.138973    Biso  1.000000 O
   O42         1.0     0.127150     0.741743     0.175139    Biso  1.000000 O
   O43         1.0    -0.014500     0.716495     0.401917    Biso  1.000000 O
   O44         1.0     0.437989     0.503098     0.466054    Biso  1.000000 O
   O45         1.0     0.259287     0.559466     0.071120    Biso  1.000000 O
   O46         1.0     0.187111     1.082453     0.179277    Biso  1.000000 O
   O47         1.0     0.089430     0.932421     0.329036    Biso  1.000000 O
   O48         1.0     0.410061     0.818756     0.421790    Biso  1.000000 O
   O49         1.0     0.512643     0.805223     0.070058    Biso  1.000000 O
   O50         1.0     0.967969     0.697257     0.247600    Biso  1.000000 O
   O51         1.0     0.852469     0.616074     0.372666    Biso  1.000000 O
   O52         1.0     0.751421    -0.054962     0.423986    Biso  1.000000 O
   O53         1.0     0.478672     0.568773     0.091605    Biso  1.000000 O
   O54         1.0     0.974337     0.904346     0.206994    Biso  1.000000 O
   O55         1.0     0.841570     0.842995     0.314462    Biso  1.000000 O
   O56         1.0     0.527767     0.653894     0.522641    Biso  1.000000 O
   O57         1.0     0.890927     0.778799     0.135331    Biso  1.000000 O
   O58         1.0     0.672419     0.717918     0.213115    Biso  1.000000 O
   O59         1.0     0.509913     0.648447     0.344674    Biso  1.000000 O
   O60         1.0     0.885820     0.580164     0.499347    Biso  1.000000 O
   O61         1.0     0.802652     0.566319     0.060094    Biso  1.000000 O
   O62         1.0     0.689945     0.980520     0.175789    Biso  1.000000 O
   O63         1.0     0.563099     0.918775     0.323296    Biso  1.000000 O
   O64         1.0     0.919969     0.797976     0.544891    Biso  1.000000 O
