# Supplementary material for: Mixed-valence molybdenum oxide as a recyclable sorbent for silver removal and recovery from wastewater
Source: Nat Commun. 2023 Mar 13;14:1365. doi: 10.1038/s41467-023-37143-2 (PMC10011435; doi:10.1038/s41467-023-37143-2)
Supplement: Supplementary file 3 — Source Data [file 41467_2023_37143_MOESM3_ESM.zip › MoOx-Ag/MoOx-Ag-O.cif]

data_CONTCAR-2
_audit_creation_date              2022-03-12
_audit_creation_method            'Materials Studio'
_symmetry_space_group_name_H-M    'P1'
_symmetry_Int_Tables_number       1
_symmetry_cell_setting            triclinic
loop_
_symmetry_equiv_pos_as_xyz
  x,y,z
_cell_length_a                    11.5147
_cell_length_b                    11.5147
_cell_length_c                    20.3350
_cell_angle_alpha                 90.0000
_cell_angle_beta                  90.0000
_cell_angle_gamma                 72.3236
loop_
_atom_site_label
_atom_site_type_symbol
_atom_site_fract_x
_atom_site_fract_y
_atom_site_fract_z
_atom_site_U_iso_or_equiv
_atom_site_adp_type
_atom_site_occupancy
Mo1    Mo    0.39413   0.43437   0.09218   0.01267  Uiso   1.00
Mo2    Mo    0.32186   0.39254   0.20025   0.01267  Uiso   1.00
Mo3    Mo    0.17151   0.30352   0.31893   0.01267  Uiso   1.00
Mo4    Mo    0.12966   0.08163   0.43090   0.01267  Uiso   1.00
Mo5    Mo    0.14237   0.15022   0.10565   0.01267  Uiso   1.00
Mo6    Mo    0.49757   0.08220   0.28070   0.01267  Uiso   1.00
Mo7    Mo    0.41857   0.43551   0.37313   0.01267  Uiso   1.00
Mo8    Mo    0.31115   0.42473   0.48716   0.01267  Uiso   1.00
Mo9    Mo    0.88871   0.44010   0.09363   0.01267  Uiso   1.00
Mo10   Mo    0.85123   0.36049   0.23558   0.01267  Uiso   1.00
Mo11   Mo    0.68360   0.20871   0.30922   0.01267  Uiso   1.00
Mo12   Mo    0.57708   0.14794   0.44317   0.01267  Uiso   1.00
Mo13   Mo    0.64049   0.16373   0.08347   0.01267  Uiso   1.00
Mo14   Mo    1.01891   0.05359   0.26061   0.01267  Uiso   1.00
Mo15   Mo    0.94047   0.51135   0.43192   0.01267  Uiso   1.00
Mo16   Mo    0.83254   0.30138   0.44185   0.01267  Uiso   1.00
Mo17   Mo    0.45236   0.92705   0.12026   0.01267  Uiso   1.00
Mo18   Mo    0.27240   0.85078   0.21511   0.01267  Uiso   1.00
Mo19   Mo    0.25711   0.79054   0.38263   0.01267  Uiso   1.00
Mo20   Mo    0.05031   0.72802   0.48306   0.01267  Uiso   1.00
Mo21   Mo    0.16008   0.60063   0.14443   0.01267  Uiso   1.00
Mo22   Mo    0.51737   0.58052   0.25666   0.01267  Uiso   1.00
Mo23   Mo    0.37930   0.97346   0.37916   0.01267  Uiso   1.00
Mo24   Mo    0.15245   0.88628   0.48175   0.01267  Uiso   1.00
Mo25   Mo    0.95192   0.93979   0.09824   0.01267  Uiso   1.00
Mo26   Mo    0.76704   0.85026   0.20984   0.01267  Uiso   1.00
Mo27   Mo    0.75610   0.79069   0.39596   0.01267  Uiso   1.00
Mo28   Mo    0.54051   0.64689   0.43740   0.01267  Uiso   1.00
Mo29   Mo    0.58773   0.64357   0.12321   0.01267  Uiso   1.00
Mo30   Mo    1.00863   0.58819   0.30684   0.01267  Uiso   1.00
Mo31   Mo    0.95302   0.88776   0.38544   0.01267  Uiso   1.00
Mo32   Mo    0.68496   0.72510   0.50041   0.01267  Uiso   1.00
O33    O     0.08378   0.29794   0.10670   0.01267  Uiso   1.00
O34    O     0.46994   0.26568   0.22525   0.01267  Uiso   1.00
O35    O     0.33110   0.14326   0.33397   0.01267  Uiso   1.00
O36    O     0.12730   0.54457   0.48822   0.01267  Uiso   1.00
O37    O     0.03209   0.07619   0.08490   0.01267  Uiso   1.00
O38    O     0.40222   0.48716   0.25954   0.01267  Uiso   1.00
O39    O     0.30178   0.36981   0.33507   0.01267  Uiso   1.00
O40    O     0.36243   0.23354   0.50168   0.01267  Uiso   1.00
O41    O     0.30880   0.31121   0.10910   0.01267  Uiso   1.00
O42    O     0.17795   0.30926   0.22558   0.01267  Uiso   1.00
O43    O     0.08890   0.14886   0.33792   0.01267  Uiso   1.00
O44    O     0.47205   0.05176   0.43405   0.01267  Uiso   1.00
O45    O     0.29699   0.02390   0.06648   0.01267  Uiso   1.00
O46    O     0.17883   0.54212   0.22323   0.01267  Uiso   1.00
O47    O     0.08976   0.42612   0.40056   0.01267  Uiso   1.00
O48    O     0.49250   0.30318   0.45620   0.01267  Uiso   1.00
O49    O     0.56748   0.32270   0.06218   0.01267  Uiso   1.00
O50    O     1.00643   0.19073   0.21711   0.01267  Uiso   1.00
O51    O     0.84203   0.07065   0.28195   0.01267  Uiso   1.00
O52    O     0.73891   0.37038   0.52600   0.01267  Uiso   1.00
O53    O     0.53999   0.04603   0.07219   0.01267  Uiso   1.00
O54    O     0.94957   0.45949   0.28097   0.01267  Uiso   1.00
O55    O     0.80543   0.31772   0.33149   0.01267  Uiso   1.00
O56    O     0.73651   0.18372   0.42416   0.01267  Uiso   1.00
O57    O     0.83322   0.33597   0.13887   0.01267  Uiso   1.00
O58    O     0.65262   0.19440   0.17351   0.01267  Uiso   1.00
O59    O     0.53826   0.15648   0.35340   0.01267  Uiso   1.00
O60    O     1.00983   0.04285   0.49465   0.01267  Uiso   1.00
O61    O     0.82272   0.09738   0.06384   0.01267  Uiso   1.00
O62    O     0.64351   0.46138   0.20975   0.01267  Uiso   1.00
O63    O     0.54896   0.37794   0.32299   0.01267  Uiso   1.00
O64    O     0.98105   0.22255   0.47609   0.01267  Uiso   1.00
O65    O    -0.00737   0.91276   0.02526   0.01267  Uiso   1.00
O66    O     0.43147   0.72256   0.20134   0.01267  Uiso   1.00
O67    O     0.23715   0.63032   0.36051   0.01267  Uiso   1.00
O68    O     0.30171   0.02788   0.46843   0.01267  Uiso   1.00
O69    O    -0.00901   0.55818   0.09525   0.01267  Uiso   1.00
O70    O     0.48029   0.94209   0.21553   0.01267  Uiso   1.00
O71    O     0.33438   0.87603   0.30454   0.01267  Uiso   1.00
O72    O     0.30040   0.83338   0.54863   0.01267  Uiso   1.00
O73    O     0.32562   0.87889   0.13897   0.01267  Uiso   1.00
O74    O     0.12715   0.74174   0.17514   0.01267  Uiso   1.00
O75    O    -0.01450   0.71649   0.40192   0.01267  Uiso   1.00
O76    O     0.40966   0.53343   0.45555   0.01267  Uiso   1.00
O77    O     0.25929   0.55947   0.07112   0.01267  Uiso   1.00
O78    O     0.18711   1.08245   0.17928   0.01267  Uiso   1.00
O79    O     0.08943   0.93242   0.32904   0.01267  Uiso   1.00
O80    O     0.41006   0.81876   0.42179   0.01267  Uiso   1.00
O81    O     0.51264   0.80522   0.07006   0.01267  Uiso   1.00
O82    O     0.96797   0.69726   0.24760   0.01267  Uiso   1.00
O83    O     0.85247   0.61607   0.37267   0.01267  Uiso   1.00
O84    O     0.75142  -0.05496   0.42399   0.01267  Uiso   1.00
O85    O     0.47867   0.56877   0.09160   0.01267  Uiso   1.00
O86    O     0.97434   0.90435   0.20699   0.01267  Uiso   1.00
O87    O     0.84157   0.84299   0.31446   0.01267  Uiso   1.00
O88    O     0.64039   0.66425   0.51637   0.01267  Uiso   1.00
O89    O     0.89093   0.77880   0.13533   0.01267  Uiso   1.00
O90    O     0.67242   0.71792   0.21311   0.01267  Uiso   1.00
O91    O     0.50991   0.64845   0.34467   0.01267  Uiso   1.00
O92    O     0.88582   0.58016   0.49935   0.01267  Uiso   1.00
O93    O     0.80265   0.56632   0.06009   0.01267  Uiso   1.00
O94    O     0.68995   0.98052   0.17579   0.01267  Uiso   1.00
O95    O     0.56310   0.91878   0.32330   0.01267  Uiso   1.00
O96    O     0.91997   0.79798   0.54489   0.01267  Uiso   1.00
Ag97   Ag    0.51266  -0.04401   0.82575   0.00000  Uiso   1.00
Ag98   Ag    0.50785  -0.30190   0.82765   0.00000  Uiso   1.00
Ag99   Ag    0.47908  -0.53428   0.80412   0.00000  Uiso   1.00
Ag100  Ag    0.48178  -0.78599   0.80443   0.00000  Uiso   1.00
Ag101  Ag    0.07522  -0.29049   0.71263   0.00000  Uiso   1.00
Ag102  Ag    0.33561  -0.11613   0.70629   0.00000  Uiso   1.00
Ag103  Ag    0.21239  -0.20813   0.83370   0.00000  Uiso   1.00
Ag104  Ag    0.19752  -0.20138   0.60909   0.00000  Uiso   1.00
Ag105  Ag    0.07253  -0.03879   0.71232   0.00000  Uiso   1.00
Ag106  Ag    0.33830  -0.36783   0.70660   0.00000  Uiso   1.00
Ag107  Ag    0.64438  -0.21658   0.71110   0.00000  Uiso   1.00
Ag108  Ag    0.21796   0.04746   0.83044   0.00000  Uiso   1.00
Ag109  Ag    0.20021  -0.45308   0.60940   0.00000  Uiso   1.00
Ag110  Ag    0.46060  -0.27872   0.60307   0.00000  Uiso   1.00
Ag111  Ag    0.08061  -0.79389   0.71325   0.00000  Uiso   1.00
Ag112  Ag    0.34099  -0.61953   0.70692   0.00000  Uiso   1.00
Ag113  Ag    0.60138  -0.44517   0.70058   0.00000  Uiso   1.00
Ag114  Ag    0.21869  -0.70865   0.81045   0.00000  Uiso   1.00
Ag115  Ag    0.20291  -0.70478   0.60972   0.00000  Uiso   1.00
Ag116  Ag    0.46329  -0.53042   0.60338   0.00000  Uiso   1.00
Ag117  Ag    0.07791  -0.54219   0.71294   0.00000  Uiso   1.00
Ag118  Ag    0.36334  -0.87361   0.71136   0.00000  Uiso   1.00
Ag119  Ag    0.60408  -0.69687   0.70089   0.00000  Uiso   1.00
Ag120  Ag    0.21600  -0.45694   0.81014   0.00000  Uiso   1.00
Ag121  Ag    0.20560  -0.95648   0.61003   0.00000  Uiso   1.00
Ag122  Ag    0.50611  -0.79529   0.59007   0.00000  Uiso   1.00
Ag123  Ag    0.65582  -0.96194   0.70700   0.00000  Uiso   1.00
Ag124  Ag    0.50250  -1.04567   0.59927   0.00000  Uiso   1.00
O125   O     0.76527   0.49302   0.65711   0.00000  Uiso   1.00
loop_
_geom_bond_atom_site_label_1
_geom_bond_atom_site_label_2
_geom_bond_distance
_geom_bond_site_symmetry_2
_ccdc_geom_bond_type
Mo1    Mo2     2.449   .     S
Mo1    Mo21    2.987   .     S
Mo1    O41     1.985   .     S
Mo1    O49     2.110   .     S
Mo1    O77     1.820   .     S
Mo1    O85     2.063   .     S
Mo2    Mo21    2.791   .     S
Mo2    O34     1.946   .     S
Mo2    O38     2.027   .     S
Mo2    O41     2.103   .     S
Mo2    O42     2.213   .     S
Mo2    O46     2.043   .     S
Mo3    O35     2.195   .     S
Mo3    O39     1.907   .     S
Mo3    O42     1.902   .     S
Mo3    O43     2.292   .     S
Mo3    O47     2.197   .     S
Mo4    Mo23    2.958   1_545 S
Mo4    Mo24    2.417   1_545 S
Mo4    O43     2.043   .     S
Mo4    O60     2.039   1_455 S
Mo4    O64     2.172   1_455 S
Mo4    O68     2.036   .     S
Mo5    O33     1.628   .     S
Mo5    O37     1.782   .     S
Mo5    O45     2.085   .     S
Mo5    O78     1.695   1_545 S
Mo6    Mo11    2.990   .     S
Mo6    Mo23    2.910   1_545 S
Mo6    O34     2.330   .     S
Mo6    O35     2.127   .     S
Mo6    O59     1.839   .     S
Mo6    O70     2.143   1_545 S
Mo6    O95     2.000   1_545 S
Mo7    O39     1.897   .     S
Mo7    O48     2.261   .     S
Mo7    O63     1.769   .     S
Mo7    O76     2.005   .     S
Mo8    O36     2.148   .     S
Mo8    O40     2.120   .     S
Mo8    O76     2.032   .     S
Mo8    Ag109   2.950   1_565 S
Mo8    Ag115   3.334   1_565 S
Mo8    Ag116   3.077   1_565 S
Mo9    O57     1.777   .     S
Mo9    O69     2.052   1_655 S
Mo9    O93     1.638   .     S
Mo10   O50     2.244   .     S
Mo10   O54     2.054   .     S
Mo10   O55     2.117   .     S
Mo10   O57     2.006   .     S
Mo11   O51     2.098   .     S
Mo11   O55     2.195   .     S
Mo11   O59     2.140   .     S
Mo11   O63     2.108   .     S
Mo12   O44     1.881   .     S
Mo12   O48     1.777   .     S
Mo12   O56     2.037   .     S
Mo12   O59     1.875   .     S
Mo13   O49     1.819   .     S
Mo13   O53     2.045   .     S
Mo13   O58     1.878   .     S
Mo13   O61     2.043   .     S
Mo14   O43     2.205   1_655 S
Mo14   O50     1.777   .     S
Mo14   O51     2.033   .     S
Mo14   O79     1.963   1_645 S
Mo14   O86     2.223   1_545 S
Mo15   Mo30    2.879   .     S
Mo15   O47     1.817   1_655 S
Mo15   O83     1.786   .     S
Mo15   O92     1.613   .     S
Mo16   O52     2.050   .     S
Mo16   O55     2.266   .     S
Mo16   O56     2.024   .     S
Mo16   O64     1.814   .     S
Mo17   O45     2.104   1_565 S
Mo17   O53     2.166   1_565 S
Mo17   O70     1.980   .     S
Mo17   O73     1.753   .     S
Mo17   O81     1.703   .     S
Mo18   O66     1.993   .     S
Mo18   O71     2.007   .     S
Mo18   O73     1.732   .     S
Mo19   Mo23    2.867   .     S
Mo19   Mo24    2.434   .     S
Mo19   O67     1.979   .     S
Mo19   O71     2.194   .     S
Mo19   O80     2.047   .     S
Mo20   Mo24    2.451   .     S
Mo20   Mo31    2.707   1_455 S
Mo20   O36     2.030   .     S
Mo20   O75     1.832   .     S
Mo20   O96     1.936   1_455 S
Mo21   O46     1.726   .     S
Mo21   O74     1.673   .     S
Mo21   O77     1.850   .     S
Mo22   Mo29    2.984   .     S
Mo22   O38     1.945   .     S
Mo22   O62     1.921   .     S
Mo22   O66     1.984   .     S
Mo22   O91     1.945   .     S
Mo23   Mo4     2.958   1_565 S
Mo23   Mo6     2.910   1_565 S
Mo23   O35     2.078   1_565 S
Mo23   O44     1.945   1_565 S
Mo23   O68     2.036   1_565 S
Mo23   O71     2.045   .     S
Mo23   O80     1.915   .     S
Mo23   O95     2.314   .     S
Mo24   Mo4     2.417   1_565 S
Mo24   O60     2.054   1_465 S
Mo24   O72     2.120   .     S
Mo24   Ag104   2.770   1_565 S
Mo25   O37     2.067   1_665 S
Mo25   O61     2.087   1_565 S
Mo25   O65     1.559   1_655 S
Mo25   O86     2.249   .     S
Mo25   O89     2.300   .     S
Mo26   O87     2.286   .     S
Mo26   O89     2.072   .     S
Mo26   O90     2.127   .     S
Mo26   O94     1.646   .     S
Mo27   Mo31    2.824   .     S
Mo27   Mo32    2.476   .     S
Mo27   O83     2.036   .     S
Mo27   O84     1.852   1_565 S
Mo27   O87     2.107   .     S
Mo28   Mo32    2.476   .     S
Mo28   O80     2.114   .     S
Mo28   O88     2.020   .     S
Mo28   O91     1.917   .     S
Mo29   O81     2.098   .     S
Mo29   O85     1.841   .     S
Mo29   O90     2.352   .     S
Mo30   O54     1.883   .     S
Mo30   O82     1.700   .     S
Mo30   O83     2.186   .     S
Mo31   Mo20    2.707   1_655 S
Mo31   O75     1.922   1_655 S
Mo31   O79     2.130   1_655 S
Mo31   O84     2.347   1_565 S
Mo31   O87     2.097   .     S
O35    Mo23    2.078   1_545 S
O36    Ag109   2.606   1_565 S
O37    Mo25    2.067   1_445 S
O40    Ag115   2.813   1_565 S
O40    Ag122   2.397   1_565 S
O43    Mo14    2.205   1_455 S
O44    Mo23    1.945   1_545 S
O45    Mo17    2.104   1_545 S
O47    Mo15    1.817   1_455 S
O53    Mo17    2.166   1_545 S
O60    Mo24    2.054   1_645 S
O60    Mo4     2.039   1_655 S
O61    Mo25    2.087   1_545 S
O64    Mo4     2.172   1_655 S
O65    Mo25    1.559   1_455 S
O68    Mo23    2.036   1_545 S
O69    Mo9     2.052   1_455 S
O70    Mo6     2.143   1_565 S
O72    Ag104   1.834   1_565 S
O72    Ag110   2.202   1_565 S
O75    Mo31    1.922   1_455 S
O78    Mo5     1.695   1_565 S
O79    Mo31    2.130   1_455 S
O79    Mo14    1.963   1_465 S
O84    Mo31    2.347   1_545 S
O84    Mo27    1.852   1_545 S
O86    Mo14    2.223   1_565 S
O88    Ag110   2.646   1_565 S
O95    Mo6     2.000   1_565 S
O96    Mo20    1.936   1_655 S
Ag97   Ag102   3.431   .     S
Ag97   Ag108   3.235   .     S
Ag97   Ag107   3.139   .     S
Ag97   Ag98    2.987   .     S
Ag97   Ag100   2.916   1_565 S
Ag97   Ag118   3.189   1_565 S
Ag97   Ag123   3.223   1_565 S
Ag98   Ag107   3.161   .     S
Ag98   Ag106   3.369   .     S
Ag98   Ag103   3.244   .     S
Ag98   Ag113   3.079   .     S
Ag98   Ag102   3.467   .     S
Ag98   Ag99    2.835   .     S
Ag99   Ag113   2.889   .     S
Ag99   Ag112   2.889   .     S
Ag99   Ag120   2.889   .     S
Ag99   Ag119   2.889   .     S
Ag99   Ag106   2.889   .     S
Ag99   Ag100   2.889   .     S
Ag100  Ag119   2.889   .     S
Ag100  Ag118   2.701   .     S
Ag100  Ag114   2.889   .     S
Ag100  Ag123   3.095   .     S
Ag100  Ag112   2.889   .     S
Ag100  Ag97    2.916   1_545 S
Ag101  Ag104   2.889   .     S
Ag101  Ag103   3.219   .     S
Ag101  Ag106   2.889   .     S
Ag101  Ag109   2.889   .     S
Ag101  Ag120   2.889   .     S
Ag101  Ag105   2.889   .     S
Ag101  Ag117   2.889   .     S
Ag102  Ag104   2.889   .     S
Ag102  Ag103   3.280   .     S
Ag102  Ag107   3.390   .     S
Ag102  Ag105   2.889   .     S
Ag102  Ag110   2.889   .     S
Ag102  Ag108   3.195   .     S
Ag102  Ag106   2.889   .     S
Ag102  Ag118   2.907   1_565 S
Ag102  Ag121   2.789   1_565 S
Ag102  Ag124   3.168   1_565 S
Ag103  Ag106   3.247   .     S
Ag103  Ag105   3.253   .     S
Ag103  Ag108   2.964   .     S
Ag103  Ag120   2.893   .     S
Ag104  Ag110   2.889   .     S
Ag104  Ag106   2.889   .     S
Ag104  Ag105   2.889   .     S
Ag104  Mo24    2.770   1_545 S
Ag104  O72     1.834   1_545 S
Ag104  Ag109   2.889   .     S
Ag104  Ag121   2.850   1_565 S
Ag105  Ag108   3.251   .     S
Ag105  Ag111   2.850   1_565 S
Ag105  Ag121   2.908   1_565 S
Ag106  Ag110   2.889   .     S
Ag106  Ag109   2.889   .     S
Ag106  Ag120   2.889   .     S
Ag106  Ag113   2.889   .     S
Ag106  Ag116   2.889   .     S
Ag106  Ag112   2.889   .     S
Ag107  Ag110   3.277   .     S
Ag107  Ag113   2.830   .     S
Ag107  Ag123   2.976   1_565 S
Ag107  Ag124   3.124   1_565 S
Ag108  Ag111   3.124   1_565 S
Ag108  Ag114   2.840   1_565 S
Ag108  Ag118   3.227   1_565 S
Ag109  Ag117   2.889   .     S
Ag109  Ag116   2.889   .     S
Ag109  Ag112   2.889   .     S
Ag109  O36     2.606   1_545 S
Ag109  Mo8     2.950   1_545 S
Ag109  Ag115   2.889   .     S
Ag110  Ag113   2.889   .     S
Ag110  O88     2.646   1_545 S
Ag110  O72     2.202   1_545 S
Ag110  Ag116   2.889   .     S
Ag110  Ag124   2.868   1_565 S
Ag111  Ag115   2.889   .     S
Ag111  Ag114   2.889   .     S
Ag111  Ag118   3.103   .     S
Ag111  Ag121   2.889   .     S
Ag111  Ag108   3.124   1_545 S
Ag111  Ag105   2.850   1_545 S
Ag111  Ag117   2.889   .     S
Ag112  Ag116   2.889   .     S
Ag112  Ag115   2.889   .     S
Ag112  Ag114   2.889   .     S
Ag112  Ag119   2.889   .     S
Ag112  Ag117   2.889   .     S
Ag112  Ag122   3.320   .     S
Ag112  Ag120   2.889   .     S
Ag112  Ag118   2.860   .     S
Ag113  Ag116   2.889   .     S
Ag113  Ag119   2.889   .     S
Ag113  O125    2.008   1_545 S
Ag114  Ag118   2.919   .     S
Ag114  Ag117   2.889   .     S
Ag114  Ag108   2.840   1_545 S
Ag114  Ag120   2.889   .     S
Ag115  Ag122   3.350   .     S
Ag115  Ag118   3.047   .     S
Ag115  Ag117   2.889   .     S
Ag115  Mo8     3.334   1_545 S
Ag115  O40     2.813   1_545 S
Ag115  Ag121   2.889   .     S
Ag116  Ag119   2.889   .     S
Ag116  Mo8     3.077   1_545 S
Ag116  Ag122   2.950   .     S
Ag117  Ag120   2.889   .     S
Ag118  Ag122   3.240   .     S
Ag118  Ag121   3.084   .     S
Ag118  Ag123   3.210   .     S
Ag118  Ag124   3.124   .     S
Ag118  Ag97    3.189   1_545 S
Ag118  Ag108   3.227   1_545 S
Ag118  Ag102   2.907   1_545 S
Ag119  Ag122   2.900   .     S
Ag119  Ag123   2.929   .     S
Ag121  Ag124   3.265   .     S
Ag121  Ag104   2.850   1_545 S
Ag121  Ag105   2.908   1_545 S
Ag121  Ag102   2.789   1_545 S
Ag122  Ag123   3.209   .     S
Ag122  O40     2.397   1_545 S
Ag122  Ag124   2.902   .     S
Ag123  Ag124   3.143   .     S
Ag123  Ag97    3.223   1_545 S
Ag123  Ag107   2.976   1_545 S
Ag124  Ag110   2.868   1_545 S
Ag124  Ag102   3.168   1_545 S
Ag124  Ag107   3.124   1_545 S
O125   Ag113   2.008   1_565 S
